# Supplementary material for: Spatiotemporal Characteristics of 360-Degree Basic Attention
Source: Sci Rep. 2019 Nov 6;9:16083. doi: 10.1038/s41598-019-52313-3 (PMC6834598; doi:10.1038/s41598-019-52313-3)
Supplement: Supplementary file 2 — Dataset 1 [file 41598_2019_52313_MOESM2_ESM.xlsx]

## Sheet: t values
Latitude		90	60	60	60	60	60	60	30	30	30	30	30	30	30	30	30	30	30	30	0	0	0	0	0	0	0	0	0	0	0	0	-30	-30	-30	-30	-30	-30	-30	-30	-30	-30	-30	-30	-60	-60	-60	-60	-60
	Longitude	0	-120	-60	0	60	120	180	-150	-120	-90	-60	-30	0	30	60	90	120	150	180	-150	-120	-90	-60	-30	0	30	60	90	120	150	180	-150	-120	-90	-60	-30	0	30	60	90	120	150	180	-120	-60	0	60	120
90	0
60	-120	-2.0472
60	-60	7.3052	9.4388
60	0	9.472	11.6306	2.1699
60	60	6.3142	8.4485	-1.0325	-3.2145
60	120	-1.8399	0.2074	-9.223	-11.4123	-8.2326
60	180	-7.8276	-5.8398	-15.2501	-17.4487	-14.2887	-6.0414
30	-150	-3.0329	-1.0047	-10.3972	-12.5802	-9.4157	-1.2102	4.8094
30	-120	0.2673	2.3388	-7.1132	-9.3027	-6.1111	2.1291	8.1797	3.3334
30	-90	-4.1569	-6.2581	3.1658	5.3396	2.149	-6.0456	-12.07	-7.2306	-3.9318
30	-60	-7.9324	-10.0718	-0.6319	1.5368	-1.6674	-9.8555	-15.8821	-11.0272	-7.7468	3.7971
30	-30	-25.6602	-27.9749	-18.4839	-16.3447	-19.6046	-27.7418	-33.7629	-28.8471	-25.6625	21.6384	17.8509
30	0	-29.587	-31.9405	-22.4416	-20.3101	-23.5812	-31.7035	-37.7205	-32.7944	-29.6318	25.5923	21.8086	3.9652
30	30	-26.7518	-29.0854	-19.5651	-17.4222	-20.6946	-28.8499	-34.8864	-29.9542	-26.7672	22.7272	18.9303	1.0318	-2.9444
30	60	-8.0535	-10.1941	-0.754	1.4145	-1.79	-9.9778	-16.0041	-11.1489	-7.8692	3.9191	0.1221	-17.7289	-21.6861	-18.8074
30	90	-3.2797	-5.3805	4.0772	6.261	3.0609	-5.1679	-11.2157	-6.3606	-3.0445	-0.8987	-4.7109	-22.6208	-26.59	-23.717	-4.8333
30	120	0.5836	-1.4759	7.9569	10.1438	6.9605	-1.2673	-7.3076	-2.4726	0.8594	-4.7806	-8.5894	-26.4736	-30.4347	-27.5777	-8.7117	-3.8982
30	150	4.8659	2.8571	12.237	14.4215	11.2651	3.0607	-2.9549	1.8447	5.1853	-9.0719	-12.8665	-30.6727	-34.6156	-31.7835	-12.988	-8.2096	-4.322
30	180	7.1308	5.1365	14.5479	16.7453	13.5832	5.3387	-0.702	4.1094	7.4757	-11.3684	-15.1798	-33.0587	-37.017	-34.1809	-15.3018	-10.5116	-6.6048	-2.2555
0	-150	-2.7	0.6591	10.0967	12.2898	9.1094	0.8659	-5.182	-0.3487	2.9986	-6.9155	-10.7299	-28.6343	-32.5998	-29.7462	-10.852	-6.0403	-2.1344	2.2018	4.4786
0	-120	0.8396	-2.9149	6.5295	8.7158	5.5255	-2.7047	-8.7492	-3.9057	-0.5787	-3.3516	-7.1625	-25.0602	-29.026	-26.1624	-7.2848	-2.463	1.4362	5.7554	8.0458	3.574
0	-90	3.4349	-5.5372	3.9208	6.1041	2.9037	-5.3245	-11.3721	-6.5166	-3.2014	-0.7423	-4.5544	-22.4638	-26.4331	-23.5597	-4.6768	0.1569	4.0548	8.3654	10.6681	6.197	2.6197
0	-60	5.1195	-7.23	2.1956	4.3675	1.1743	-7.0165	-13.0399	-8.1979	-4.9046	0.9693	-2.8269	-20.6657	-24.62	-21.7522	-2.9488	1.8716	5.7516	10.0381	12.3385	7.8873	4.3235	1.7152
0	-30	30.5581	-32.9135	-23.4398	-21.3159	-24.5804	-32.6765	-38.6756	-33.7608	-30.612	26.5807	22.8086	5.0173	1.0633	4.0023	22.6865	27.579	31.4113	35.5762	37.9741	33.5708	30.0072	27.4224	25.6111
0	0	26.9693	-29.2923	-19.8165	-17.6837	-20.9413	-29.0583	-35.0664	-30.1572	-26.9854	22.9636	19.1844	1.3696	-2.5881	0.3436	19.0622	23.9493	27.7918	31.9783	34.3643	29.9504	26.3833	23.7928	21.993	-3.6422
0	30	31.4293	-33.7956	-24.3115	-22.187	-25.4571	-33.5573	-39.5615	-34.6392	-31.4927	27.4544	23.6796	5.873	1.9152	4.8594	23.5573	28.4568	32.2912	36.4558	38.8599	34.4536	30.8864	28.3002	26.4836	0.8485	4.4949
0	60	6.1081	-8.2363	1.2268	3.4051	0.1971	-8.0211	-14.0661	-9.203	-5.9031	1.9491	-1.8604	-19.7649	-23.7342	-20.8532	-1.9828	2.8585	6.7513	11.0491	13.3621	8.8961	5.3188	2.7016	0.9762	-24.7315	-21.0989	-25.6066
0	90	3.3849	-5.4848	3.9644	6.1459	2.9485	-5.2722	-11.3143	-6.4635	-3.151	-0.7889	-4.5975	-22.4904	-26.456	-23.5854	-4.7198	0.1093	4.0037	8.3106	10.6109	6.1438	2.5699	-0.0475	-1.7609	-27.4444	-23.818	-28.3214	-2.7465
0	120	1.0081	-3.083	6.3529	8.5367	5.349	-2.8729	-8.9116	-4.0721	-0.7492	-3.1781	-6.9853	-24.8659	-28.8278	-25.9663	-7.1075	-2.2896	1.6056	5.92	8.209	3.7415	0.1709	-2.4463	-4.1491	-29.8086	-26.1881	-30.6873	-5.1428	-2.3966
0	150	-4.0634	-2.0394	11.4568	13.6481	10.4776	2.2446	-3.7933	1.027	4.3758	-8.2803	-12.0888	-29.9623	-33.92	-31.0753	-12.2108	-7.4117	-3.5107	0.824	3.0912	-1.3816	-4.9488	-7.5681	-9.2502	-34.8857	-31.2732	-35.7684	-10.2623	-7.5138	-5.1147
0	180	-7.3273	-5.3293	14.767	16.9708	13.8007	5.532	-0.5259	4.2984	7.6754	-11.5783	-15.4007	-33.3309	-37.2998	-34.4568	-15.5231	-10.7199	-6.8017	-2.4392	-0.178	-4.6696	-8.2469	-10.8767	-12.551	-38.2586	-34.6389	-39.1468	-13.5785	-10.8192	-8.4102	-3.278
-30	-150	-3.787	-1.7661	11.1573	13.3417	10.1794	1.9709	-4.0495	0.7578	4.0955	-7.99	-11.7873	-29.6089	-33.5559	-30.7181	-11.909	-7.1228	-3.2334	1.0876	3.3495	-1.1101	-4.6672	-7.2788	-8.9572	-34.5199	-30.9175	-35.3994	-9.9651	-7.225	-4.8329	0.267	3.5364
-30	-120	0.025	2.0904	7.3435	9.5294	6.3443	-1.8812	-7.9209	-3.0842	0.2443	-4.1678	-7.976	-25.8583	-29.8204	-26.9616	-8.0981	-3.2831	0.6139	4.933	7.2182	2.7489	-0.8217	-3.4397	-5.1388	-30.7986	-27.1786	-31.6777	-6.1363	-3.3892	-0.9917	4.124	7.4166	3.845
-30	-90	2.7676	4.8615	4.5865	6.7691	3.5735	-4.6495	-10.6923	-5.8431	-2.5272	-1.4104	-5.2196	-23.1136	-27.0792	-24.2102	-5.3419	-0.5145	3.381	7.6909	9.9888	5.5206	1.9466	-0.6713	-2.3824	-28.0659	-24.4402	-28.9434	-3.3704	-0.6232	1.774	6.8918	10.1954	6.6046	2.7665
-30	-60	7.0466	9.1778	0.2606	2.4309	-0.7708	-8.9623	-14.9897	-10.1373	-6.8519	2.9055	-0.8925	-18.7451	-22.703	-19.827	-1.0146	3.8159	7.6962	11.9775	14.2874	9.8357	6.2685	3.6595	1.9353	-23.7004	-20.0771	-24.572	0.9655	3.7034	6.092	11.1962	14.5057	10.8974	7.0827	4.3255
-30	-30	22.4001	24.6865	-15.1926	-13.0451	-16.2991	-24.4558	-30.4854	-25.575	-22.3686	18.3528	14.5588	-3.3149	-7.2839	-4.357	14.4362	19.3241	23.186	27.4055	29.7815	25.3463	21.7691	19.1672	17.3797	-8.3275	-4.6797	-9.1872	16.4656	19.1967	21.5777	26.6813	30.044	26.3375	22.5709	19.8206	15.4538
-30	0	29.1223	31.4738	-21.9671	-19.8325	-23.1054	-31.2369	-37.26	-32.3306	-29.1625	25.1212	21.3333	3.4724	-0.4965	2.4493	21.2108	26.1178	29.9669	34.1541	36.5558	32.1338	28.5566	25.9608	24.1477	-1.5594	2.095	-2.4126	23.2594	25.9841	28.3587	33.456	36.8377	33.0927	29.352	26.608	22.2284	6.7937
-30	30	26.0316	28.3482	-18.8649	-16.7284	-19.9864	-28.1145	-34.1295	-29.2179	-26.0379	22.0159	18.2324	0.3989	-3.5627	-0.6309	18.1102	22.999	26.8472	31.0413	33.4265	29.0066	25.4361	22.8425	21.0445	-4.615	-0.9703	-5.4694	20.146	22.8686	25.2415	30.3324	33.699	29.9789	26.2332	23.4913	19.1258	3.7111	-3.0699
-30	60	6.7361	8.8622	0.5666	2.7356	-0.4623	-8.6471	-14.6692	-9.8224	-6.5383	2.5968	-1.1979	-19.034	-22.9885	-20.1159	-1.3199	3.5052	7.3822	11.6612	13.9679	9.5196	5.9556	3.3488	1.6275	-23.9841	-20.3644	-24.8553	0.6574	3.393	5.7797	10.8794	14.1847	10.5817	6.7695	4.0145	-0.3063	-15.7464	-22.5146	-19.4143
-30	90	2.9729	5.0688	-4.3796	6.5618	3.3656	-4.8567	-10.8991	-6.0495	-2.7347	-1.2037	-5.0127	-22.9063	-26.872	-24.0023	-5.1349	-0.307	3.5881	7.8971	10.1958	5.7279	2.154	-0.4638	-2.1756	-27.8594	-24.2333	-28.737	-3.1629	-0.4159	1.9811	7.0988	10.4029	6.811	2.9737	0.2073	-4.1185	-19.6132	-26.4005	-23.2841	-3.8078
-30	120	-0.7842	1.2675	-8.1381	10.3192	7.1454	-1.0597	-7.0831	-2.2625	1.0613	-4.9707	-8.7688	-26.6023	-30.5524	-27.7037	-8.8907	-4.0915	-0.204	4.1068	6.3823	1.9242	-1.6363	-4.2476	-5.9389	-31.526	-27.917	-32.4034	-6.9365	-4.1965	-1.805	3.297	6.5779	3.0211	-0.8161	-3.5756	-7.8783	-23.3244	-30.086	-26.975	-7.565	-3.7821
-30	150	-4.4627	-2.4426	-11.8591	14.0513	10.8819	2.6473	-3.3909	1.4282	4.7793	-8.6822	-12.491	-30.3649	-34.3236	-31.4795	-12.6131	-7.8152	-3.9134	0.4231	2.6889	-1.7847	-5.3519	-7.9716	-9.6522	-35.2878	-31.6754	-36.1706	-10.6657	-7.917	-5.5175	-0.4024	2.8745	-0.6682	-4.5267	-7.2949	-11.5986	-27.085	-33.8594	-30.7351	-11.2814	-7.5018	-3.6985
-30	180	-6.8217	-4.8298	-14.2152	16.4054	13.2516	5.0318	-0.9914	3.8072	7.1621	-11.0452	-14.8454	-32.6729	-36.6197	-33.7902	-14.9671	-10.1894	-6.2944	-1.9588	0.2914	-4.1739	-7.7309	-10.3453	-12.0124	-37.5752	-33.9753	-38.4576	-13.0317	-10.2887	-7.8938	-2.7911	0.4698	-3.0494	-6.9059	-9.6684	-13.9557	-29.404	-36.1591	-33.0397	-13.6369	-9.8748	-6.0735	-2.3898
-60	-120	-3.9057	-1.8859	-11.2767	13.4615	10.2994	2.0906	-3.93	0.8771	4.2154	-8.1094	-11.9069	-29.7287	-33.6756	-30.8381	-12.0286	-7.2427	-3.353	0.9686	3.2299	-1.2299	-4.787	-7.3987	-9.0766	-34.6395	-31.0368	-35.519	-10.085	-7.3446	-4.9526	0.1475	3.4165	-0.1192	-3.9646	-6.7244	-11.017	-26.4574	-33.2127	-30.0985	-10.7012	-6.9308	-3.1404	0.5487	2.9302
-60	-60	2.8832	4.9822	-4.4836	6.6701	3.4682	-4.7697	-10.8234	-5.965	-2.6436	-1.3017	-5.1178	-23.045	-27.018	-24.1436	-5.2403	-0.4037	3.4988	7.8161	10.1188	5.6425	2.0619	-0.5608	-2.2755	-28.0066	-24.374	-28.8858	-3.2649	-0.5128	1.8888	7.016	10.3261	6.7279	2.8832	0.1116	-4.2221	-19.7458	-26.546	-23.4233	-3.9106	-0.0961	3.6934	7.4198	9.7973	6.8479
-60	0	8.2517	10.3988	0.9403	1.2318	-1.9792	-10.1816	-16.219	-11.3541	-8.0696	4.1112	0.3073	-17.5764	-21.542	-18.6576	0.1849	5.0279	8.913	13.1965	15.5156	11.0578	7.4839	4.8711	3.1392	-22.5442	-18.9132	-23.4165	2.1721	4.9141	7.306	12.4185	15.7377	12.1158	8.2986	5.5372	1.2014	-14.2781	-21.0654	-17.9592	1.5071	5.3299	9.0919	12.8217	15.1794	12.2354	5.4359
-60	60	6.0548	8.1722	-1.2463	3.4143	0.2215	-7.9581	-13.975	-9.1347	-5.8499	1.9148	-1.8769	-19.6974	-23.6477	-20.7796	-1.9988	2.8197	6.6943	10.9725	13.274	8.8289	5.2685	2.6635	0.9464	-24.6406	-21.025	-25.5113	-0.0253	2.7083	5.0934	10.1888	13.489	9.8935	6.0821	3.3292	-0.9862	-16.4132	-23.1747	-20.0763	-0.6795	3.1226	6.8789	10.5903	12.9456	10.0127	3.2241	-2.1871
-60	120	-3.6327	-1.6084	-11.0087	13.195	10.0293	1.8135	-4.2124	0.5999	3.9399	-7.8386	-11.6393	-29.4776	-33.4283	-30.5875	-11.7612	-6.9701	-3.0772	1.2472	3.5117	-0.9518	-4.5122	-7.1262	-8.8068	-34.3938	-30.7874	-35.2739	-9.8151	-7.0724	-4.6782	0.4264	3.6993	0.1586	-3.6894	-6.4515	-10.7487	-26.203	-32.9648	-29.8481	-10.4328	-6.658	-2.8652	0.828	3.2109	0.278	-6.5747	-11.9678	-9.7439
-60	180	-8.5883	-6.6134	-15.9953	18.1891	15.04	6.8138	0.7889	5.5824	8.9475	-12.8238	-16.6254	-34.4561	-38.4032	-35.5785	-16.747	-11.9747	-8.0762	-3.7324	-1.4889	-5.9575	-9.5145	-12.1305	-13.7909	-39.3533	-35.7553	-40.2372	-14.8169	-12.0722	-9.6757	-4.5714	-1.3155	-4.8247	-8.6878	-11.452	-15.7357	-31.1891	-37.9441	-34.8213	-15.4158	-11.6583	-7.8504	-4.1701	-1.7753	-4.7055	-11.5841	-16.9631	-14.7228	-4.9879
-90	0	-6.0794	-4.1036	-13.3789	-15.5413	12.4223	4.3037	-1.6472	3.0966	6.4073	-10.2473	-14.0014	-31.6146	-35.5152	-32.715	-14.1217	-9.3984	-5.5512	-1.2706	0.9555	-3.4554	-6.9701	-9.5525	-11.2029	-36.4635	-32.9046	-37.3333	-12.2068	-9.4973	-7.1317	-2.0903	1.1335	-2.3477	-6.1556	-8.8843	-13.1222	-28.3836	-35.0586	-31.9788	-12.8086	-9.0883	-5.3352	-1.6939	0.6657	-2.2299	-9.0102	-14.33	-12.1263	-2.5067
[truncated: 2 more columns]

## Sheet: p values
Latitude		90	60	60	60	60	60	60	30	30	30	30	30	30	30	30	30	30	30	30	0	0	0	0	0	0	0	0	0	0	0	0	-30	-30	-30	-30	-30	-30	-30	-30	-30	-30	-30	-30	-60	-60	-60	-60	-60
	Longitude	0	-120	-60	0	60	120	180	-150	-120	-90	-60	-30	0	30	60	90	120	150	180	-150	-120	-90	-60	-30	0	30	60	90	120	150	180	-150	-120	-90	-60	-30	0	30	60	90	120	150	180	-120	-60	0	60	120
90	0
60	-120	0.0406557
60	-60	2.926e-13	2.2e-16
60	0	2.2e-16	2.2e-16	0.0300342
60	60	2.803e-10	2.2e-16	0.301846	0.0013098
60	120	0.0657996	0.835701	2.2e-16	2.2e-16	2.2e-16
60	180	5.35e-15	5.349e-09	2.2e-16	2.2e-16	2.2e-16	1.569e-09
30	-150	0.0024268	0.31507	2.2e-16	2.2e-16	2.2e-16	0.226232	1.53e-06
30	-120	0.789278	0.019359	1.193e-12	2.2e-16	1.018e-09	0.0332678	3.103e-16	0.0008604
30	-90	3.246e-05	4.017e-10	0.0015498	9.469e-08	0.031651	1.529e-09	2.2e-16	5.072e-13	8.475e-05
30	-60	2.322e-15	2.2e-16	0.527468	0.124365	0.0954672	2.2e-16	2.2e-16	2.2e-16	1.011e-14	0.000147
30	-30	2.2e-16	2.2e-16	2.2e-16	2.2e-16	2.2e-16	2.2e-16	2.2e-16	2.2e-16	2.2e-16	2.2e-16	2.2e-16
30	0	2.2e-16	2.2e-16	2.2e-16	2.2e-16	2.2e-16	2.2e-16	2.2e-16	2.2e-16	2.2e-16	2.2e-16	2.2e-16	7.373e-05
30	30	2.2e-16	2.2e-16	2.2e-16	2.2e-16	2.2e-16	2.2e-16	2.2e-16	2.2e-16	2.2e-16	2.2e-16	2.2e-16	0.302173	0.003241
30	60	8.733e-16	2.2e-16	0.450867	0.157253	0.0734749	2.2e-16	2.2e-16	2.2e-16	3.845e-15	8.932e-05	0.902817	2.2e-16	2.2e-16	2.2e-16
30	90	0.0010419	7.555e-08	4.585e-05	3.945e-10	0.0022113	2.402e-07	2.2e-16	2.076e-10	0.002335	0.368843	2.491e-06	2.2e-16	2.2e-16	2.2e-16	1.358e-06
30	120	0.559503	0.139999	1.907e-15	2.2e-16	3.551e-12	0.205064	2.875e-13	0.013424	0.390154	1.767e-06	2.2e-16	2.2e-16	2.2e-16	2.2e-16	2.2e-16	9.74e-05
30	150	1.153e-06	0.0042817	2.2e-16	2.2e-16	2.2e-16	0.0022124	0.0031335	0.0650974	2.188e-07	2.2e-16	2.2e-16	2.2e-16	2.2e-16	2.2e-16	2.2e-16	2.423e-16	1.557e-05
30	180	1.05e-12	2.839e-07	2.2e-16	2.2e-16	2.2e-16	9.517e-08	0.482683	3.991e-05	8.163e-14	2.2e-16	2.2e-16	2.2e-16	2.2e-16	2.2e-16	2.2e-16	2.2e-16	4.133e-11	0.0241186
0	-150	0.0069426	0.509843	2.2e-16	2.2e-16	2.2e-16	0.386568	2.227e-07	0.727313	0.0027174	4.878e-12	2.2e-16	2.2e-16	2.2e-16	2.2e-16	2.2e-16	1.58e-09	0.0328308	0.0276955	7.575e-06
0	-120	0.401125	0.0035645	6.839e-11	2.2e-16	3.347e-08	0.0068447	2.2e-16	9.441e-05	0.562784	0.0008058	8.339e-13	2.2e-16	2.2e-16	2.2e-16	3.403e-13	0.0137923	0.150968	8.836e-09	9.293e-16	0.0003529
0	-90	0.0005945	3.131e-08	8.872e-05	1.063e-09	0.0036944	1.029e-07	2.2e-16	7.453e-11	0.0013707	0.457897	5.301e-06	2.2e-16	2.2e-16	2.2e-16	2.942e-06	0.875312	5.047e-05	2.2e-16	2.2e-16	5.927e-10	0.00881
0	-60	3.106e-07	5.094e-13	0.0281367	1.266e-05	0.240295	2.385e-12	2.2e-16	2.669e-16	9.474e-07	0.332433	0.0047071	2.2e-16	2.2e-16	2.2e-16	0.0031952	0.0612881	9.038e-09	2.2e-16	2.2e-16	3.33e-15	1.547e-05	0.0863302
0	-30	2.2e-16	2.2e-16	2.2e-16	2.2e-16	2.2e-16	2.2e-16	2.2e-16	2.2e-16	2.2e-16	2.2e-16	2.2e-16	5.308e-07	0.287661	6.307e-05	2.2e-16	2.2e-16	2.2e-16	2.2e-16	2.2e-16	2.2e-16	2.2e-16	2.2e-16	2.2e-16
0	0	2.2e-16	2.2e-16	2.2e-16	2.2e-16	2.2e-16	2.2e-16	2.2e-16	2.2e-16	2.2e-16	2.2e-16	2.2e-16	0.170827	0.0096604	0.731179	2.2e-16	2.2e-16	2.2e-16	2.2e-16	2.2e-16	2.2e-16	2.2e-16	2.2e-16	2.2e-16	0.0002714
0	30	2.2e-16	2.2e-16	2.2e-16	2.2e-16	2.2e-16	2.2e-16	2.2e-16	2.2e-16	2.2e-16	2.2e-16	2.2e-16	4.383e-09	0.0554857	1.191e-06	2.2e-16	2.2e-16	2.2e-16	2.2e-16	2.2e-16	2.2e-16	2.2e-16	2.2e-16	2.2e-16	0.396163	7.019e-06
0	60	1.037e-09	2.2e-16	0.219934	0.0006634	0.843788	1.136e-15	2.2e-16	2.2e-16	3.656e-09	0.0513037	0.0628471	2.2e-16	2.2e-16	2.2e-16	0.0474052	0.0042628	1.526e-11	2.2e-16	2.2e-16	2.2e-16	1.061e-07	0.0069096	0.328985	2.2e-16	2.2e-16	2.2e-16
0	90	0.0007142	4.216e-08	7.396e-05	8.18e-10	0.0031987	1.369e-07	2.2e-16	1.059e-10	0.0016308	0.430166	4.315e-06	2.2e-16	2.2e-16	2.2e-16	2.385e-06	0.912953	6.271e-05	2.2e-16	2.2e-16	8.286e-10	0.010184	0.962151	0.0782751	2.2e-16	2.2e-16	2.2e-16	0.0060309
0	120	0.313428	0.0020538	2.183e-10	2.2e-16	8.992e-08	0.0040738	2.2e-16	4.685e-05	0.453751	0.0014861	2.978e-12	2.2e-16	2.2e-16	2.2e-16	1.242e-12	0.0220585	0.108392	3.298e-09	2.436e-16	0.0001837	0.864338	0.0144479	3.359e-05	2.2e-16	2.2e-16	2.2e-16	2.745e-07	0.0165613
0	150	4.864e-05	0.0414272	2.2e-16	2.2e-16	2.2e-16	0.0248122	0.0001493	0.304435	1.219e-05	2.2e-16	2.2e-16	2.2e-16	2.2e-16	2.2e-16	2.2e-16	1.322e-13	0.0004485	0.409973	0.0019975	0.167119	7.559e-07	4.036e-14	2.2e-16	2.2e-16	2.2e-16	2.2e-16	2.2e-16	6.111e-14	3.186e-07
0	180	2.484e-13	1.002e-07	2.2e-16	2.2e-16	2.2e-16	3.227e-08	0.598934	1.732e-05	1.765e-14	2.2e-16	2.2e-16	2.2e-16	2.2e-16	2.2e-16	2.2e-16	2.2e-16	1.079e-11	0.0147343	0.858693	3.047e-06	2.2e-16	2.2e-16	2.2e-16	2.2e-16	2.2e-16	2.2e-16	2.2e-16	2.2e-16	2.2e-16	0.0010482
-30	-150	0.0001531	0.0773991	2.2e-16	2.2e-16	2.2e-16	0.0487561	5.161e-05	0.448555	4.237e-05	1.461e-15	2.2e-16	2.2e-16	2.2e-16	2.2e-16	2.2e-16	1.112e-12	0.0012263	0.27677	0.0008119	0.26696	3.083e-06	3.558e-13	2.2e-16	2.2e-16	2.2e-16	2.2e-16	2.2e-16	5.287e-13	1.361e-06	0.789457	0.000407
-30	-120	0.980036	0.0366016	2.203e-13	2.2e-16	2.307e-10	0.0599636	2.546e-15	0.0020449	0.807001	3.095e-05	1.635e-15	2.2e-16	2.2e-16	2.2e-16	6.069e-16	0.0010293	0.539279	8.198e-07	5.557e-13	0.0059884	0.411253	0.0005841	2.804e-07	2.2e-16	2.2e-16	2.2e-16	8.688e-10	0.0007031	0.321386	3.747e-05	1.274e-13	0.0001211
-30	-90	0.0056549	1.179e-06	4.549e-06	1.35e-11	0.0003535	3.359e-06	2.2e-16	5.244e-09	0.01151	0.158442	1.82e-07	2.2e-16	2.2e-16	2.2e-16	9.352e-08	0.606907	0.0007243	1.564e-14	2.2e-16	3.442e-08	0.0515997	0.502053	0.0172154	2.2e-16	2.2e-16	2.2e-16	0.0007528	0.533137	0.0760926	5.76e-12	2.2e-16	4.138e-11	0.0056733
-30	-60	1.924e-12	2.2e-16	0.794432	0.0150731	0.440866	2.2e-16	2.2e-16	2.2e-16	7.61e-12	0.0036722	0.37216	2.2e-16	2.2e-16	2.2e-16	0.310333	0.0001363	1.501e-14	2.2e-16	2.2e-16	2.2e-16	3.759e-10	0.0002537	0.0529731	2.2e-16	2.2e-16	2.2e-16	0.334329	0.0002136	1.146e-09	2.2e-16	2.2e-16	2.2e-16	1.485e-12	1.533e-05
-30	-30	2.2e-16	2.2e-16	2.2e-16	2.2e-16	2.2e-16	2.2e-16	2.2e-16	2.2e-16	2.2e-16	2.2e-16	2.2e-16	0.0009192	3.427e-13	1.328e-05	2.2e-16	2.2e-16	2.2e-16	2.2e-16	2.2e-16	2.2e-16	2.2e-16	2.2e-16	2.2e-16	2.2e-16	2.902e-06	2.2e-16	2.2e-16	2.2e-16	2.2e-16	2.2e-16	2.2e-16	2.2e-16	2.2e-16	2.2e-16	2.2e-16
-30	0	2.2e-16	2.2e-16	2.2e-16	2.2e-16	2.2e-16	2.2e-16	2.2e-16	2.2e-16	2.2e-16	2.2e-16	2.2e-16	0.0005175	0.619537	0.0143262	2.2e-16	2.2e-16	2.2e-16	2.2e-16	2.2e-16	2.2e-16	2.2e-16	2.2e-16	2.2e-16	0.118924	0.0361931	0.0158529	2.2e-16	2.2e-16	2.2e-16	2.2e-16	2.2e-16	2.2e-16	2.2e-16	2.2e-16	2.2e-16	1.139e-11
-30	30	2.2e-16	2.2e-16	2.2e-16	2.2e-16	2.2e-16	2.2e-16	2.2e-16	2.2e-16	2.2e-16	2.2e-16	2.2e-16	0.690002	0.0003684	0.528117	2.2e-16	2.2e-16	2.2e-16	2.2e-16	2.2e-16	2.2e-16	2.2e-16	2.2e-16	2.2e-16	3.969e-06	0.33193	4.597e-08	2.2e-16	2.2e-16	2.2e-16	2.2e-16	2.2e-16	2.2e-16	2.2e-16	2.2e-16	2.2e-16	0.0002072	0.0021454
-30	60	1.694e-11	2.2e-16	0.570978	0.0062358	0.643887	2.2e-16	2.2e-16	2.2e-16	6.451e-11	0.009421	0.23097	2.2e-16	2.2e-16	2.2e-16	0.186893	0.0004578	1.65e-13	2.2e-16	2.2e-16	2.2e-16	2.657e-09	0.0008139	0.103663	2.2e-16	2.2e-16	2.2e-16	0.510945	0.0006933	7.65e-09	2.2e-16	2.2e-16	2.2e-16	1.347e-11	5.99e-05	0.759373	2.2e-16	2.2e-16	2.2e-16
-30	90	0.0029551	4.058e-07	1.198e-05	5.515e-11	0.000766	1.208e-06	2.2e-16	1.492e-09	0.0062521	0.22874	5.438e-07	2.2e-16	2.2e-16	2.2e-16	2.863e-07	0.75886	0.0003343	3.08e-15	2.2e-16	1.039e-08	0.0312613	0.642831	0.0295994	2.2e-16	2.2e-16	2.2e-16	0.0015658	0.67748	0.0476011	1.323e-12	2.2e-16	1.011e-11	0.002948	0.835757	3.836e-05	2.2e-16	2.2e-16	2.2e-16	0.0001409
-30	120	0.432948	0.204988	4.372e-16	2.2e-16	9.444e-13	0.28928	1.481e-12	0.0236839	0.288581	6.754e-07	2.2e-16	2.2e-16	2.2e-16	2.2e-16	2.2e-16	4.312e-05	0.838372	4.035e-05	1.803e-10	0.0543561	0.101803	2.175e-05	2.941e-09	2.2e-16	2.2e-16	2.2e-16	4.207e-12	2.728e-05	0.0711001	0.00098	4.951e-11	0.0025234	0.414429	0.0003507	3.578e-15	2.2e-16	2.2e-16	2.2e-16	4.135e-14	0.0001562
-30	150	8.161e-06	0.0145969	2.2e-16	2.2e-16	2.2e-16	0.0081237	0.0006987	0.153245	1.778e-06	2.2e-16	2.2e-16	2.2e-16	2.2e-16	2.2e-16	2.2e-16	5.899e-15	9.147e-05	0.672203	0.0071781	0.0743325	8.848e-08	1.694e-15	2.2e-16	2.2e-16	2.2e-16	2.2e-16	2.2e-16	2.627e-15	3.504e-08	0.687424	0.0040536	0.503988	6.043e-06	3.159e-13	2.2e-16	2.2e-16	2.2e-16	2.2e-16	2.2e-16	6.694e-14	0.0002177
-30	180	9.387e-12	1.382e-06	2.2e-16	2.2e-16	2.2e-16	4.922e-07	0.321484	0.0001412	8.367e-13	2.2e-16	2.2e-16	2.2e-16	2.2e-16	2.2e-16	2.2e-16	2.2e-16	3.183e-10	0.0501532	0.770735	3.014e-05	1.145e-14	2.2e-16	2.2e-16	2.2e-16	2.2e-16	2.2e-16	2.2e-16	2.2e-16	3.16e-15	0.0052612	0.638524	0.0022973	5.218e-12	2.2e-16	2.2e-16	2.2e-16	2.2e-16	2.2e-16	2.2e-16	2.2e-16	1.286e-09	0.0168703
-60	-120	9.443e-05	0.0593347	2.2e-16	2.2e-16	2.2e-16	0.0365873	8.539e-05	0.380472	2.51e-05	5.532e-16	2.2e-16	2.2e-16	2.2e-16	2.2e-16	2.2e-16	4.641e-13	0.0008016	0.332778	0.0012413	0.218752	1.712e-06	1.458e-13	2.2e-16	2.2e-16	2.2e-16	2.2e-16	2.2e-16	2.184e-13	7.415e-07	0.882758	0.0006362	0.905113	7.39e-05	1.835e-11	2.2e-16	2.2e-16	2.2e-16	2.2e-16	2.2e-16	4.38e-12	0.0016908	0.583219	0.0033929
-60	-60	0.0039428	6.367e-07	7.401e-06	2.658e-11	0.0005256	1.865e-06	2.2e-16	2.508e-09	0.008212	0.193038	3.134e-07	2.2e-16	2.2e-16	2.2e-16	1.627e-07	0.68642	0.0004689	5.861e-15	2.2e-16	1.71e-08	0.0392374	0.574951	0.0228935	2.2e-16	2.2e-16	2.2e-16	0.0010978	0.60812	0.0589433	2.395e-12	2.2e-16	1.792e-11	0.0039431	0.911115	2.437e-05	2.2e-16	2.2e-16	2.2e-16	9.252e-05	0.923458	0.0002222	1.244e-13	2.2e-16	7.827e-12
-60	0	2.2e-16	2.2e-16	0.347064	0.218029	0.0478125	2.2e-16	2.2e-16	2.2e-16	7.658e-16	3.96e-05	0.758645	2.2e-16	2.2e-16	2.2e-16	0.853287	5.024e-07	2.2e-16	2.2e-16	2.2e-16	2.2e-16	7.669e-14	1.123e-06	0.0016981	2.2e-16	2.2e-16	2.2e-16	0.0298688	9.028e-07	2.91e-13	2.2e-16	2.2e-16	2.2e-16	2.2e-16	3.131e-08	0.22962	2.2e-16	2.2e-16	2.2e-16	0.131797	9.987e-08	2.2e-16	2.2e-16	2.2e-16	2.2e-16	5.548e-08
-60	60	1.444e-09	3.302e-16	0.212691	0.0006413	0.824724	1.889e-15	2.2e-16	2.2e-16	5.034e-09	0.0555435	0.0605509	2.2e-16	2.2e-16	2.2e-16	0.045651	0.0048135	2.254e-11	2.2e-16	2.2e-16	2.2e-16	1.397e-07	0.0077417	0.343966	2.2e-16	2.2e-16	2.2e-16	0.979807	0.0067718	3.566e-07	2.2e-16	2.2e-16	2.2e-16	1.219e-09	0.0008734	0.324062	2.2e-16	2.2e-16	2.2e-16	0.496819	0.0017963	6.304e-12	2.2e-16	2.2e-16	2.2e-16	0.0012667	0.028752
-60	120	0.0002815	0.107771	2.2e-16	2.2e-16	2.2e-16	0.0697742	2.543e-05	0.548566	8.194e-05	4.904e-15	2.2e-16	2.2e-16	2.2e-16	2.2e-16	2.2e-16	3.318e-12	0.0020937	0.212365	0.0004467	0.341216	6.47e-06	1.085e-12	2.2e-16	2.2e-16	2.2e-16	2.2e-16	2.2e-16	1.599e-12	2.922e-06	0.669858	0.0002171	0.873958	0.0002257	1.146e-10	2.2e-16	2.2e-16	2.2e-16	2.2e-16	2.2e-16	2.885e-11	0.0041743	0.407704	0.0013263	0.781052	5.059e-11	2.2e-16	2.2e-16
-60	180	2.2e-16	3.9e-11	2.2e-16	2.2e-16	2.2e-16	9.919e-12	0.430182	2.418e-08	2.2e-16	2.2e-16	2.2e-16	2.2e-16	2.2e-16	2.2e-16	2.2e-16	2.2e-16	7.257e-16	0.0001905	0.136536	2.626e-09	2.2e-16	2.2e-16	2.2e-16	2.2e-16	2.2e-16	2.2e-16	2.2e-16	2.2e-16	2.2e-16	4.889e-06	0.188354	1.418e-06	2.2e-16	2.2e-16	2.2e-16	2.2e-16	2.2e-16	2.2e-16	2.2e-16	2.2e-16	4.467e-15	3.064e-05	0.0758718	2.558e-06	2.2e-16	2.2e-16	2.2e-16	6.183e-07
-90	0	1.24e-09	4.092e-05	2.2e-16	2.2e-16	2.2e-16	1.691e-05	0.0995369	0.0019614	1.531e-10	2.2e-16	2.2e-16	2.2e-16	2.2e-16	2.2e-16	2.2e-16	2.2e-16	2.891e-08	0.203883	0.339332	0.0005512	3.318e-12	2.2e-16	2.2e-16	2.2e-16	2.2e-16	2.2e-16	2.2e-16	2.2e-16	1.043e-12	0.0366068	0.25701	0.0189036	7.697e-10	2.2e-16	2.2e-16	2.2e-16	2.2e-16	2.2e-16	2.2e-16	2.2e-16	9.702e-08	0.0903033	0.50561	0.0257712	2.2e-16	2.2e-16	2.2e-16	0.0121982
[truncated: 2 more columns]

## Sheet: Cohen's d values
Latitude		90	60	60	60	60	60	60	30	30	30	30	30	30	30	30	30	30	30	30	0	0	0	0	0	0	0	0	0	0	0	0	-30	-30	-30	-30	-30	-30	-30	-30	-30	-30	-30	-30	-60	-60	-60	-60	-60
	Longitude	0	-120	-60	0	60	120	180	-150	-120	-90	-60	-30	0	30	60	90	120	150	180	-150	-120	-90	-60	-30	0	30	60	90	120	150	180	-150	-120	-90	-60	-30	0	30	60	90	120	150	180	-120	-60	0	60	120
90	0
60	-120	0.134203
60	-60	0.783616	1.14828
60	0	0.775895	0.994207	0.102064
60	60	0.648856	0.818851	0.159264	0.213754
60	120	0.107244	0.0369475	1.10306	0.979425	0.810375
60	180	0.394543	0.602	1.1987	1.17027	1.06158	0.569266
30	-150	0.0145729	0.154374	1.04855	0.974633	0.822882	0.117781	0.460761
30	-120	0.313887	0.285279	0.764582	0.69894	0.512684	0.306007	0.758842	0.385822
30	-90	0.609701	0.791008	0.304237	0.324203	0.0995812	0.779566	1.03548	0.789711	0.457873
30	-60	0.83002	1.21055	0.11916	0.0139619	0.246811	1.16402	1.23769	1.10388	0.835177	0.397199
30	-30	1.59756	2.77297	2.11279	1.24876	1.64996	2.56942	1.92156	2.21483	2.26763	2.05856	1.84675
30	0	1.76567	3.21428	2.78485	1.5596	2.01661	2.94507	2.07015	2.48458	2.65144	2.54062	2.42734	0.59597
30	30	1.60412	2.74918	2.07636	1.25517	1.64802	2.55508	1.9269	2.21304	2.25606	2.04113	1.82491	0.0483676	0.490783
30	60	0.803841	1.1673	0.0587028	0.0579329	0.200741	1.12347	1.21478	1.06945	0.792188	0.346223	0.0586759	1.9337	2.53099	1.90842
30	90	0.553419	0.726526	0.505767	0.462761	0.232149	0.715032	0.992833	0.729385	0.369266	0.140558	0.599876	2.59521	3.26297	2.54842	0.544301
30	120	0.224878	0.145318	0.948695	0.842402	0.661444	0.173743	0.680798	0.271547	0.13957	0.619232	1.01543	2.50421	2.91261	2.48732	0.972373	0.541855
30	150	0.191936	0.409391	1.18565	1.12346	0.99129	0.370327	0.244158	0.245337	0.608248	0.964549	1.23331	2.15671	2.36994	2.15873	1.20392	0.914713	0.509623
30	180	0.36672	0.607593	1.3065	1.25126	1.13213	0.568414	0.0588937	0.442487	0.785421	1.10921	1.34918	2.16088	2.34346	2.16425	1.32298	1.06568	0.696989	0.201185
0	-150	0.0432761	0.110227	0.975389	0.916129	0.764905	0.0761252	0.482939	0.035459	0.337795	0.728301	1.03084	2.10209	2.35858	2.10208	0.99708	0.665821	0.225449	0.274032	0.466934
0	-120	0.397485	0.437566	0.755372	0.662528	0.456613	0.448619	0.847568	0.508743	0.113574	0.394295	0.834198	2.60578	3.14501	2.57331	0.784563	0.29052	0.271157	0.723292	0.893438	0.45357
0	-90	0.568197	0.73095	0.414291	0.404498	0.180079	0.722095	1.00093	0.739215	0.391759	0.0867988	0.506218	2.2693	2.80339	2.24316	0.454058	0.0498388	0.556003	0.921755	1.07125	0.67786	0.31814
0	-60	0.555306	0.672095	0.339401	0.356657	0.149217	0.671465	0.978302	0.702329	0.368652	0.0620906	0.422794	1.86129	2.24392	1.85522	0.377045	0.0589812	0.516308	0.886268	1.03742	0.646668	0.295572	0.0150817
0	-30	1.78404	3.2324	2.8013	1.58843	2.04376	2.96536	2.08619	2.50564	2.6738	2.56405	2.45095	0.663891	0.117253	0.557807	2.55294	3.27399	2.93314	2.38912	2.36106	2.37976	3.16178	2.82354	2.26948
0	0	1.67467	2.9808	2.42045	1.39062	1.81878	2.7458	1.98993	2.34051	2.44679	2.28179	2.11229	0.241948	0.384884	0.1728	2.20727	2.90523	2.69567	2.25569	2.24544	2.2213	2.85806	2.51728	2.03831	0.468831
0	30	1.81302	3.33759	2.98639	1.64902	2.12154	3.04978	2.11179	2.55976	2.75941	2.67936	2.59978	0.809682	0.264947	0.678303	2.70836	3.45846	3.02708	2.42934	2.39434	2.4302	3.29878	2.95744	2.35292	0.117015	0.630476
0	60	0.54865	0.640928	0.293773	0.323053	0.126383	0.644063	0.964187	0.681402	0.358585	0.0432234	0.371817	1.65165	1.97271	1.65236	0.329691	0.0690669	0.496342	0.86479	1.0162	0.629243	0.287295	0.0284008	0.0132743	1.99872	1.79963	2.06397
0	90	0.549604	0.687622	0.419849	0.412634	0.194766	0.683148	0.981142	0.708345	0.360625	0.1058	0.50821	2.16341	2.6431	2.14442	0.458256	0.0233396	0.519267	0.894232	1.04608	0.649213	0.283601	0.0228394	0.0348733	2.66554	2.38615	2.78056	0.0464104
0	120	0.389477	0.419698	0.739538	0.656982	0.454418	0.43225	0.837824	0.4951	0.103514	0.392381	0.8172	2.50637	3.0041	2.48006	0.768945	0.29064	0.25747	0.710107	0.880875	0.441173	0.00871851	0.318005	0.29687	3.02302	2.73914	3.14548	0.289111	0.284696
0	150	0.140718	0.324423	1.0298	0.994807	0.866783	0.290921	0.275726	0.180455	0.51133	0.834614	1.07626	1.9091	2.09596	1.91364	1.04882	0.782478	0.418642	0.0470036	0.236671	0.208497	0.610611	0.793065	0.768571	2.1146	1.99535	2.14827	0.754096	0.770133	0.599966
0	180	0.389858	0.653605	1.39695	1.3245	1.20282	0.61066	0.0487106	0.474916	0.838779	1.18348	1.44032	2.30722	2.50556	2.30913	1.41293	1.14158	0.746681	0.221679	0.0127844	0.499712	0.957051	1.14481	1.10386	2.52352	2.3994	2.56066	1.07809	1.11671	0.942826	0.257051
-30	-150	0.0862623	0.283192	1.11902	1.05021	0.90842	0.244767	0.356041	0.121918	0.498114	0.878914	1.17039	2.18496	2.42487	2.18533	1.13852	0.824289	0.391746	0.124824	0.324916	0.153866	0.618008	0.832428	0.795635	2.44507	2.29655	2.4917	0.774002	0.803064	0.604422	0.0691879	0.351189
-30	-120	0.283617	0.238408	0.837434	0.754108	0.568789	0.261741	0.733354	0.347747	0.048976	0.518591	0.906987	2.37972	2.7806	2.36514	0.863592	0.433633	0.0916539	0.576076	0.756959	0.300067	0.169898	0.453059	0.423303	2.80209	2.56722	2.89325	0.409351	0.419473	0.158435	0.480575	0.809477	0.463084
-30	-90	0.527208	0.667569	0.521923	0.481299	0.258428	0.662123	0.966266	0.687541	0.324661	0.172578	0.611812	2.46232	3.04396	2.42767	0.558903	0.0417862	0.490712	0.878043	1.03249	0.626632	0.240111	0.0866255	0.0910906	3.0605	2.73294	3.21206	0.098452	0.0597671	0.242073	0.751306	1.1049	0.784877	0.386067
-30	-60	0.687278	0.88558	0.0953816	0.163423	0.0554892	0.872718	1.09737	0.875742	0.573372	0.161474	0.186056	1.61193	1.98712	1.61003	0.138987	0.301309	0.724879	1.03766	1.17413	0.816001	0.524543	0.244757	0.206882	2.01478	1.78447	2.0948	0.179883	0.257564	0.520638	0.908798	1.24757	0.958109	0.631009	0.325564
-30	-30	1.43066	2.33432	1.52948	0.956159	1.30172	2.19302	1.77216	1.94273	1.89032	1.60719	1.33477	0.378663	0.877704	0.404224	1.40667	1.9901	2.10026	1.94057	1.97553	1.84415	2.09223	1.77157	1.49455	0.927972	0.593688	1.03784	1.3418	1.71037	2.02836	1.72132	2.1048	1.94217	1.98512	1.92259	1.25773
-30	0	1.72631	3.08135	2.56477	1.48049	1.91677	2.83688	2.0353	2.41339	2.54197	2.39684	2.24701	0.435344	0.135831	0.353165	2.34324	3.04143	2.79311	2.31625	2.29867	2.29197	2.9757	2.63826	2.13727	0.230423	0.219082	0.361957	1.88787	2.49949	2.85147	2.05061	2.45582	2.36306	2.66447	2.85872	1.88466	0.745603
-30	30	1.57142	2.63969	1.9272	1.19401	1.56994	2.46449	1.89741	2.15246	2.16661	1.9317	1.69914	0.0177398	0.515889	0.0598911	1.77754	2.3895	2.38916	2.11268	2.12575	2.0456	2.44235	2.11883	1.77087	0.577348	0.225919	0.68285	1.58444	2.03387	2.36025	1.87522	2.26607	2.13245	2.27025	2.28959	1.53059	0.330562	0.391262
-30	60	0.683499	0.897199	0.12784	0.189928	0.0353493	0.881329	1.09783	0.879603	0.572254	0.144343	0.222131	1.75104	2.17025	1.74398	0.172776	0.290721	0.72968	1.04156	1.17797	0.817859	0.523962	0.23129	0.19236	2.19708	1.94419	2.29088	0.165004	0.244756	0.519347	0.909022	1.25378	0.96217	0.632289	0.316018	0.0225167	1.35791	2.05157	1.65301
-30	90	0.519178	0.635592	0.477447	0.457023	0.242526	0.634565	0.953585	0.667242	0.311707	0.158777	0.563555	2.21482	2.69292	2.19513	0.514115	0.0352338	0.468968	0.858638	1.01409	0.609256	0.228102	0.0777155	0.0835503	2.71491	2.43711	2.82964	0.0914772	0.0530132	0.230669	0.737482	1.08288	0.764705	0.369618	0.00331741	0.305751	1.76135	2.54957	2.08416	0.295061
-30	120	0.199605	0.105571	0.971839	0.865788	0.688159	0.135816	0.655867	0.237808	0.173826	0.648001	1.03713	2.48734	2.87997	2.47224	0.994971	0.573444	0.0368146	0.478441	0.667884	0.192948	0.306543	0.586359	0.545372	2.90073	2.67139	2.98985	0.524343	0.549702	0.292461	0.390499	0.715601	0.359126	0.127025	0.522671	0.750786	2.09753	2.7662	2.3782	0.756003	0.500219
-30	150	0.125826	0.339943	1.1899	1.11047	0.969724	0.299187	0.321445	0.170409	0.555464	0.943458	1.24062	2.27119	2.51651	2.2706	1.20861	0.891354	0.448747	0.0822419	0.286404	0.201811	0.680633	0.897521	0.856251	2.53653	2.38548	2.58473	0.831712	0.866636	0.666063	0.0285897	0.311423	0.0455463	0.52062	0.850232	1.02034	2.02215	2.45273	2.21582	1.026	0.827782	0.415291
-30	180	0.337808	0.571106	1.26918	1.21689	1.09682	0.53272	0.086208	0.408957	0.749721	1.07271	1.31227	2.12445	2.30696	2.128	1.28597	1.02813	0.660928	0.169731	0.0297929	0.433813	0.856362	1.03435	1.00185	2.32467	2.20894	2.35786	0.981581	1.00955	0.844079	0.206591	0.0434826	0.292355	0.721023	0.995293	1.13872	1.93941	2.26228	2.08967	1.14206	0.977547	0.632005	0.253643
-60	-120	0.0265186	0.257177	1.44923	1.23282	1.07035	0.20585	0.457623	0.0553881	0.533816	1.06487	1.50325	3.09611	3.55258	3.06659	1.46125	1.02211	0.397598	0.226362	0.442365	0.0949058	0.715433	1.01165	0.925352	3.56809	3.31225	3.67927	0.877614	0.959763	0.691363	0.154341	0.480272	0.0867376	0.490191	0.953484	1.14009	2.63676	3.41236	2.94955	1.16138	0.906813	0.353954	0.141786	0.405607
-60	-60	0.398625	0.420729	0.623374	0.583483	0.389379	0.434128	0.836612	0.497131	0.12774	0.323733	0.698495	2.1471	2.53633	2.13659	0.654312	0.223963	0.270786	0.706611	0.874898	0.446262	0.0271967	0.253582	0.242854	2.55961	2.32831	2.6463	0.240457	0.225952	0.0343815	0.602078	0.933075	0.60309	0.178901	0.183111	0.449428	1.76788	2.42564	2.04722	0.443977	0.176804	0.303425	0.661772	0.839172	0.672193
-60	0	0.708965	0.943503	0.0833443	0.155871	0.0732446	0.924215	1.12146	0.915351	0.613982	0.187169	0.180118	1.72805	2.15537	1.72079	0.129977	0.33935	0.773477	1.07259	1.2059	0.852326	0.571439	0.276299	0.231881	2.18247	1.92474	2.27864	0.201373	0.288261	0.565448	0.936981	1.28363	0.99559	0.675181	0.362972	0.0153891	1.32934	2.03398	1.62842	0.0397227	0.338883	0.79916	1.06008	1.16993	1.20992	0.485255
-60	60	0.656147	0.866882	0.205721	0.249687	0.0214052	0.850845	1.07649	0.850592	0.53244	0.0858728	0.301435	1.93435	2.40205	1.92034	0.250299	0.233766	0.69431	1.01692	1.1561	0.78794	0.479334	0.174714	0.140128	2.42692	2.15039	2.53694	0.11553	0.19043	0.475233	0.883431	1.23256	0.935493	0.59397	0.261909	0.0819062	1.49805	2.2645	1.81603	0.0612853	0.242773	0.721662	1.00038	1.11973	1.13943	0.399909	0.103043
-60	120	0.00361678	0.206287	1.28227	1.12951	0.96884	0.161338	0.46761	0.0244942	0.467788	0.949883	1.33865	2.73495	3.10836	2.71906	1.29921	0.896948	0.338923	0.243583	0.452554	0.0629823	0.624852	0.896538	0.832247	3.12761	2.91079	3.21198	0.796127	0.853692	0.605388	0.173086	0.489133	0.110055	0.425777	0.839919	1.03212	2.35744	3.00016	2.62744	1.0456	0.805185	0.299135	0.163047	0.416835	0.0340669	0.596295	1.08914	1.01968
-60	180	0.504134	0.760567	1.41882	1.3647	1.25335	0.721155	0.0844185	0.594272	0.92664	1.23333	1.45851	2.21314	2.38097	2.21681	1.43407	1.19383	0.843919	0.354961	0.153529	0.616198	1.03145	1.19818	1.16439	2.39756	2.29082	2.42772	1.14273	1.17404	1.01909	0.383347	0.145481	0.478225	0.900297	1.16225	1.29307	2.04248	2.34022	2.18172	1.29726	1.14398	0.8159	0.442106	0.182322	0.605143	1.01127	1.32358	1.2772	0.611348
-90	0	0.418212	0.635307	1.24415	1.21092	1.10161	0.601281	0.0184616	0.489171	0.794048	1.07662	1.28333	1.98111	2.13342	1.98616	1.2601	1.0345	0.715044	0.268004	0.0794432	0.511316	0.885882	1.04192	1.01718	2.14958	2.05128	2.17605	1.00163	1.02129	0.875639	0.298954	0.0696843	0.382182	0.768373	1.00697	1.13818	1.82762	2.09745	1.95561	1.13934	0.993236	0.689505	0.347268	0.107064	0.488702	0.87319	1.1635	1.1182	0.497984
[truncated: 2 more columns]
