# Supplementary material for: Spatiotemporal Characteristics of 360-Degree Basic Attention
Source: Sci Rep. 2019 Nov 6;9:16083. doi: 10.1038/s41598-019-52313-3 (PMC6834598; doi:10.1038/s41598-019-52313-3)
Supplement: Supplementary file 3 — Dataset 2 [file 41598_2019_52313_MOESM3_ESM.xlsx]

## Sheet: t values (YA)
Latitude		90	60	60	60	60	60	60	30	30	30	30	30	30	30	30	30	30	30	30	0	0	0	0	0	0	0	0	0	0	0	0	-30	-30	-30	-30	-30	-30	-30	-30	-30	-30	-30	-30	-60	-60	-60	-60	-60
	Longitude	0	-120	-60	0	60	120	180	-150	-120	-90	-60	-30	0	30	60	90	120	150	180	-150	-120	-90	-60	-30	0	30	60	90	120	150	180	-150	-120	-90	-60	-30	0	30	60	90	120	150	180	-120	-60	0	60	120
90	0
60	-120	0.4761
60	-60	4.7919	4.3362
60	0	4.9116	4.4545	0.0992
60	60	3.0261	2.56	-1.7963	-1.9039
60	120	-0.677	-1.1591	-5.4995	-5.6231	-3.727
60	180	-2.5361	-3.0218	-7.3175	-7.4478	-5.5717	-1.8766
30	-150	0.3869	-0.0896	-4.4255	-4.5441	-2.6498	1.0693	2.9329
30	-120	2.4031	1.9343	-2.4193	-2.5297	-0.627	3.1	4.95	2.0241
30	-90	4.9191	4.4638	0.1271	0.0285	1.9243	5.6274	7.4445	4.5531	2.5473
30	-60	5.6711	5.2182	0.8689	0.7733	2.6747	6.3859	8.2003	5.3076	3.2991	0.7416
30	-30	12.8419	12.4198	8.0496	7.9847	9.897	13.6005	15.3498	12.5091	10.5201	7.9226	7.198
30	0	14.4654	14.0488	9.643	9.585	11.5133	15.2404	16.9859	14.1389	12.1404	9.5152	8.7895	1.542
30	30	13.0006	12.578	8.1782	8.1139	10.0391	13.7662	15.5244	12.6677	10.6661	8.0504	7.3216	0.0773	-1.4742
30	60	4.107	3.6482	-0.685	-0.7871	1.107	4.8101	6.634	3.7374	1.7299	-0.8121	-1.5554	-8.7349	-10.3321	-8.8674
30	90	3.9384	3.4782	-0.8637	-0.9668	0.931	4.6422	6.4714	3.5676	1.5554	-0.9911	-1.7364	-8.9305	-10.5334	-9.0654	-0.1773
30	120	2.2333	1.7667	-2.5586	-2.6687	-0.7786	2.9246	4.7645	1.8559	-0.1556	-2.6857	-3.433	-10.6085	-12.2179	-10.7532	-1.8737	-1.7004
30	150	-0.115	-0.5936	-4.9273	-5.0483	-3.1549	0.5642	2.4321	-0.5041	-2.5293	-5.0551	-5.8106	-13.0111	-14.6439	-13.1728	-4.2393	-4.0707	-2.3578
30	180	-0.7533	-1.2357	-5.5757	-5.6997	-3.8038	-0.0768	1.8005	-1.1459	-3.1768	-5.7036	-6.4623	-13.6763	-15.3172	-13.8429	-4.8862	-4.7186	-3.0008	-0.6408
0	-150	1.4316	0.9596	-3.3807	-3.4949	-1.5984	2.1208	3.9754	1.0492	-0.9727	-3.5084	-4.2608	-11.4646	-13.0873	-11.6162	-2.6927	-2.5206	-0.8112	1.5533	2.1974
0	-120	1.9584	1.4887	-2.854	-2.9659	-1.0682	2.651	4.5009	1.5783	-0.4425	-2.9816	-3.7327	-10.9377	-12.5572	-11.0862	-2.166	-1.9927	-0.2844	2.0824	2.7276	0.5291
0	-90	2.6781	2.2125	-2.124	-2.2325	-0.3373	3.3738	5.2137	2.3019	0.287	-2.2513	-2.9993	-10.1905	-11.8016	-10.3336	-1.4375	-1.263	0.4401	2.8049	3.4502	1.2549	0.727
0	-60	4.5906	4.1342	-0.2011	-0.3011	1.594	5.297	7.1167	4.2234	2.2169	-0.3281	-1.0704	-8.2502	-9.8451	-8.3804	0.4839	0.6622	2.3575	4.7253	5.3732	3.1787	2.652	1.9224
0	-30	14.1067	13.6906	9.3147	9.2554	11.1705	14.8737	16.612	13.7802	11.7935	9.1877	8.4658	1.2651	-0.2689	1.1959	9.9997	10.1985	11.8734	14.282	14.9498	12.7352	12.2085	11.4585	9.5155
0	0	13.1988	12.7776	8.3867	8.3231	10.2447	13.9638	15.7169	12.8674	10.8704	8.259	7.532	0.3025	-1.2443	0.2268	9.0742	9.2722	10.956	13.3714	14.0404	11.8181	11.2891	10.5379	8.5882	-0.9681
0	30	14.075	13.658	9.2728	9.2131	11.1324	14.8437	16.5858	13.7478	11.7567	9.1455	8.4219	1.2057	-0.332	1.136	9.9591	10.1583	11.8369	14.2505	14.92	12.7006	12.1726	11.4211	9.4739	-0.0622	0.9078
0	60	3.4141	2.9497	-1.4083	-1.5142	0.3905	4.1176	5.9588	3.0396	1.0176	-1.5362	-2.2858	-9.509	-11.1229	-9.6486	-0.7189	-0.5421	1.1666	3.5446	4.1943	1.9881	1.4579	0.7262	-1.2059	-10.7827	-9.8551	-10.7436
0	90	2.9513	2.4859	-1.861	-1.9687	-0.0689	3.6502	5.4917	2.5755	0.5568	-1.9887	-2.7377	-9.9448	-11.5579	-10.0869	-1.1731	-0.9976	0.7085	3.0795	3.7268	1.5262	0.9972	0.268	-1.6591	-11.2156	-10.2918	-11.1776	-0.4586
0	120	2.8202	2.3542	-1.9922	-2.1003	-0.2008	3.5183	5.3609	2.4438	0.4249	-2.1198	-2.8691	-10.0759	-11.6898	-10.2187	-1.3042	-1.129	0.5774	2.9479	3.595	1.3946	0.8655	0.1366	-1.7902	-11.3466	-10.4236	-11.3089	-0.5905	-0.1316
0	150	2.01	1.5404	-2.8024	-2.9141	-1.0163	2.7028	4.5525	1.63	-0.3906	-2.9301	-3.6811	-10.8866	-12.5053	-11.0342	-2.1145	-1.9411	-0.2329	2.1341	2.7794	0.5808	0.0517	-0.6754	-2.6004	-12.157	-11.2372	-12.1211	-1.406	-0.9454	-0.8138
0	180	-0.3934	-0.8743	-5.2159	-5.3382	-3.4416	0.2855	2.1596	-0.7845	-2.8146	-5.3438	-6.1017	-13.3169	-14.9549	-13.4807	-4.5265	-4.3579	-2.6409	-0.2794	0.3622	-1.8359	-2.3661	-3.0896	-5.0133	-14.5901	-13.679	-14.5595	-3.8321	-3.3654	-3.2335	-2.418
-30	-150	0.0199	-0.455	-4.7616	-4.8808	-2.9994	0.6956	2.5505	-0.366	-2.3778	-4.8884	-5.6387	-12.7934	-14.4137	-12.9523	-4.0779	-3.9099	-2.2084	0.1348	0.7717	-1.4085	-1.9341	-2.6524	-4.5608	-14.0559	-13.1502	-14.0242	-3.3865	-2.9249	-2.794	-1.9855	0.4126
-30	-120	1.5516	1.0821	-3.2402	-3.3533	-1.4646	2.2385	4.0843	1.1714	-0.8416	-3.3673	-4.116	-11.2894	-12.9041	-11.4393	-2.5551	-2.3835	-0.6816	1.6732	2.3148	0.1266	-0.4002	-1.1232	-3.0391	-12.555	-11.6407	-12.5199	-1.8526	-1.3931	-1.262	-0.4517	1.9549	1.5283
-30	-90	2.9209	2.4563	-1.8812	-1.9887	-0.093	3.6181	5.4561	2.5457	0.5313	-2.0086	-2.7561	-9.9479	-11.5574	-10.0894	-1.1947	-1.0197	0.6829	3.0487	3.6946	1.4988	0.9708	0.2433	-1.6797	-11.2159	-10.2941	-11.178	-0.4819	-0.0242	0.1071	0.9192	3.3339	2.8946	1.366
-30	-60	6.5382	6.0899	1.7462	1.6545	3.5538	7.2569	9.0602	6.1792	4.1767	1.6192	0.8811	-6.3034	-7.8857	-6.421	2.4312	2.6137	4.3049	6.6811	7.3331	5.1345	4.6076	3.8739	1.9472	-7.5686	-6.6329	-7.5228	3.1657	3.6148	3.7458	4.5562	6.9733	6.504	4.9864	3.6313
-30	-30	12.6116	12.187	7.7893	7.7232	9.6475	13.3746	15.1362	12.2769	10.2746	7.6614	6.9317	-0.3117	-1.8658	-0.3916	8.4783	8.6755	10.3641	12.7821	13.4513	11.2255	10.6954	9.9438	7.9914	-1.585	-0.6176	-1.5259	9.257	9.696	9.828	10.6434	13.0891	12.5641	11.0501	9.6995	6.0319
-30	0	13.9589	13.541	9.1467	9.0865	11.0097	14.7288	16.4753	13.631	11.6354	9.0192	8.2938	1.0626	-0.4793	0.9918	9.8343	10.034	11.7161	14.1348	14.8054	12.5815	12.0524	11.2995	9.3483	-0.2079	0.7634	-0.146	10.6201	11.0552	11.1869	12.0006	14.444	13.9085	12.4008	11.0558	7.393	1.3826
-30	30	13.1248	12.7048	8.3328	8.2692	10.1823	13.8856	15.6323	12.794	10.8053	8.2058	7.4818	0.2831	-1.2572	0.2076	9.0179	9.2144	10.8915	13.2958	13.9617	11.7492	11.2225	10.4748	8.5336	-0.9821	-0.0182	-0.922	9.7944	10.2296	10.3605	11.1709	13.602	13.0763	11.5731	10.232	6.5866	0.5967	-0.7783
-30	60	5.5452	5.0927	0.7532	0.6573	2.5544	6.2575	8.0693	5.182	3.1775	0.6262	-0.114	-7.2962	-8.8851	-7.4203	1.4382	1.6186	3.3119	5.6839	6.3339	4.1373	3.6104	2.8788	0.9543	-8.5616	-7.6302	-8.5179	2.1664	2.6175	2.7486	3.5589	5.9739	5.5132	3.9936	2.6361	-0.993	-7.0312	-8.3903	-7.5796
-30	90	3.0045	2.5384	-1.8179	-1.9256	-0.0217	3.7053	5.5501	2.6282	0.6053	-1.9458	-2.6963	-9.9186	-11.5352	-10.0608	-1.1285	-0.9526	0.757	3.1333	3.7821	1.5767	1.0465	0.3157	-1.6155	-11.1923	-10.2664	-11.1541	-0.4122	0.0473	0.1792	0.9947	3.4199	2.9779	1.443	0.0714	-3.5753	-9.6692	-11.0314	-10.204	-2.576
-30	120	2.1754	1.7106	-2.5955	-2.7053	-0.8236	2.8632	4.6958	1.7994	-0.2033	-2.7221	-3.4661	-10.61	-12.2123	-10.7541	-1.9135	-1.7411	-0.0481	2.2991	2.9391	0.7593	0.2348	-0.4864	-2.3953	-11.8695	-10.9561	-11.8331	-1.2099	-0.7537	-0.6232	0.1835	2.5808	2.1509	0.6305	-0.7281	-4.3343	-10.3667	-11.7128	-10.892	-3.3455	-0.8021
-30	150	0.3878	-0.0887	-4.4245	-4.5432	-2.6489	1.0703	2.9338	0.0009	-2.0232	-4.5522	-5.3067	-12.5082	-14.1378	-12.6667	-3.7365	-3.5667	-1.855	0.505	1.1469	-1.0483	-1.5774	-2.301	-4.2225	-13.7792	-12.8664	-13.7466	-3.0386	-2.5746	-2.4429	-1.6291	0.7854	0.3669	-1.1704	-2.5448	-6.1783	-12.276	-13.6298	-12.793	-5.181	-2.6272	-1.7985
-30	180	-0.271	-0.7493	-5.0731	-5.1943	-3.3054	0.4058	2.2711	-0.6599	-2.681	-5.2006	-5.9549	-13.1401	-14.7697	-13.3018	-4.3867	-4.2185	-2.5091	-0.1569	0.4822	-1.7069	-2.2348	-2.9555	-4.8715	-14.4079	-13.4997	-14.3769	-3.6943	-3.2299	-3.0985	-2.2864	0.1215	-0.2904	-1.8259	-3.1988	-6.8233	-12.9119	-14.2614	-13.424	-5.828	-3.2838	-2.4499	-0.6608
-60	-120	-1.778	-2.2617	-6.5698	-6.6972	-4.8154	-1.1123	0.7619	-2.1725	-4.1925	-6.697	-7.453	-14.6192	-16.2549	-14.7901	-5.8847	-5.7203	-4.0112	-1.6706	-1.036	-3.2173	-3.744	-4.46	-6.3686	-15.8846	-14.9845	-15.8566	-5.2034	-4.7369	-4.6058	-3.7955	-1.3959	-1.7941	-3.3295	-4.7028	-8.3161	-14.4011	-15.7447	-14.9028	-7.3232	-4.7939	-3.9456	-2.1734	-1.5108
-60	-60	2.081	1.6108	-2.7414	-2.8531	-0.9512	2.7758	4.6286	1.7006	-0.3242	-2.8694	-3.6219	-10.8421	-12.4646	-10.9903	-2.052	-1.8781	-0.1665	2.2058	2.8526	0.6492	0.119	-0.6098	-2.539	-12.1156	-11.1938	-12.0796	-1.3417	-0.8803	-0.7484	0.0671	2.4904	2.0564	0.5195	-0.8541	-4.4988	-10.5987	-11.959	-11.1274	-3.4995	-0.9295	-0.1174	1.6997	2.3582	3.8703
-60	0	6.0065	5.5545	1.1942	1.0998	3.006	6.7252	8.5402	5.6439	3.6317	1.0666	0.3242	-6.8895	-8.4828	-7.0119	1.8821	2.0643	3.7638	6.148	6.8018	4.5947	4.0657	3.3299	1.3961	-8.1602	-7.2232	-8.1155	2.6163	3.0685	3.2001	4.0139	6.4403	5.9735	4.4484	3.0861	-0.5594	-6.621	-7.9866	-7.1742	0.4378	3.0277	3.7955	5.643	6.2917	7.7921	3.9552
-60	60	5.2934	4.8407	0.5119	0.4151	2.3075	6.0025	7.8125	4.9298	2.9292	0.3851	-0.354	-7.5202	-9.1065	-7.645	1.1954	1.3749	3.0649	5.4307	6.0785	3.8874	3.3618	2.6323	0.7125	-8.7825	-7.8541	-8.7393	1.9204	2.371	2.5019	3.3104	5.7195	5.2621	3.745	2.3901	-1.2305	-7.257	-8.6124	-7.8027	-0.2397	2.329	3.0996	4.9288	5.575	7.0675	3.2505	-0.6775
-60	120	-1.5258	-2.0051	-6.2861	-6.4111	-4.5413	-0.8629	0.9968	-1.9166	-3.9224	-6.4124	-7.1625	-14.2821	-15.9043	-14.4494	-5.6054	-5.4414	-3.7443	-1.418	-0.7871	-2.9543	-3.4776	-4.1895	-6.0862	-15.5394	-14.6434	-15.5108	-4.9267	-4.4639	-4.3337	-3.5288	-1.1446	-1.5424	-3.0671	-4.4307	-8.0209	-14.0629	-15.3986	-14.564	-7.0343	-4.5199	-3.6804	-1.9175	-1.2599	0.2405	-3.6025	-7.4988	-6.7809
-60	180	-3.4989	-3.991	-8.3009	-8.4362	-6.554	-2.8428	-0.9499	-3.9016	-5.9297	-8.4285	-9.1896	-16.3677	-18.0182	-16.5503	-7.6143	-7.4535	-5.7369	-3.3987	-2.7664	-4.9487	-5.4765	-6.1903	-8.0993	-17.6355	-16.7413	-17.6115	-6.9428	-6.4716	-6.3402	-5.5283	-3.1271	-3.5113	-5.0538	-6.4336	-10.051	-16.1603	-17.5031	-16.6516	-9.0562	-6.5324	-5.6636	-3.9026	-3.2349	-1.7171	-5.6068	-9.5334	-8.7961	-1.9467
-90	0	-5.8912	-6.3879	-10.6408	-10.7839	-8.9272	-5.2572	-3.365	-6.2996	-8.3099	-10.7669	-11.5243	-18.6188	-20.2646	-18.8129	-9.9615	-9.8072	-8.1047	-5.8021	-5.1816	-7.335	-7.8571	-8.558	-10.4411	-19.8735	-18.9976	-19.854	-9.3119	-8.8411	-8.7111	-7.9081	-5.5383	-5.8987	-7.4292	-8.7987	-12.3716	-18.4271	-19.7512	-18.9003	-11.3877	-8.906	-8.0223	-6.3004	-5.6352	-4.129	-7.9907	-11.8692	-11.1254	-4.3408
[truncated: 2 more columns]

## Sheet: p values (YA)
Latitude		90	60	60	60	60	60	60	30	30	30	30	30	30	30	30	30	30	30	30	0	0	0	0	0	0	0	0	0	0	0	0	-30	-30	-30	-30	-30	-30	-30	-30	-30	-30	-30	-30	-60	-60	-60	-60	-60
	Longitude	0	-120	-60	0	60	120	180	-150	-120	-90	-60	-30	0	30	60	90	120	150	180	-150	-120	-90	-60	-30	0	30	60	90	120	150	180	-150	-120	-90	-60	-30	0	30	60	90	120	150	180	-120	-60	0	60	120
90	0
60	-120	0.634021
60	-60	1.67e-06	1.461e-05
60	0	9.143e-07	8.478e-06	0.921008
60	60	0.0024824	0.010478	0.0724645	0.0569407
60	120	0.498397	0.246436	3.88e-08	1.914e-08	0.0001946
60	180	0.0112207	0.0025172	2.673e-13	1.008e-13	2.573e-08	0.0605914
30	-150	0.698851	0.928611	9.701e-06	5.565e-06	0.0080631	0.284941	0.0033643
30	-120	0.0162709	0.053096	0.0155628	0.0114289	0.530652	0.0019392	7.513e-07	0.042978
30	-90	8.801e-07	8.117e-06	0.898876	0.977296	0.0543425	1.866e-08	1.033e-13	5.332e-06	0.010868
30	-60	1.449e-08	1.834e-07	0.384917	0.439387	0.0074886	1.761e-10	2.618e-16	1.129e-07	0.0009727	0.45837
30	-30	2.2e-16	2.2e-16	9.018e-16	1.525e-15	2.2e-16	2.2e-16	2.2e-16	2.2e-16	2.2e-16	2.511e-15	6.443e-13
30	0	2.2e-16	2.2e-16	2.2e-16	2.2e-16	2.2e-16	2.2e-16	2.2e-16	2.2e-16	2.2e-16	2.2e-16	2.2e-16	0.123089
30	30	2.2e-16	2.2e-16	3.142e-16	5.333e-16	2.2e-16	2.2e-16	2.2e-16	2.2e-16	2.2e-16	8.953e-16	2.593e-13	0.938368	0.140445
30	60	4.033e-05	0.0002651	0.493367	0.431261	0.268335	1.525e-06	3.395e-11	0.0001867	0.0836659	0.416765	0.119886	2.2e-16	2.2e-16	2.2e-16
30	90	8.244e-05	0.0005065	0.387751	0.33364	0.351879	3.481e-06	1.006e-10	0.0003615	0.119885	0.321651	0.0825211	2.2e-16	2.2e-16	2.2e-16	0.859296
30	120	0.0255448	0.077308	0.0105202	0.0076233	0.436237	0.0034553	1.913e-06	0.0634911	0.876358	0.0072463	0.0005987	2.2e-16	2.2e-16	2.2e-16	0.0609989	0.0890871
30	150	0.908439	0.552758	8.438e-07	4.518e-07	0.0016089	0.572624	0.015025	0.614229	0.0114416	4.36e-07	6.368e-09	2.2e-16	2.2e-16	2.2e-16	2.257e-05	4.715e-05	0.0183992
30	180	0.451286	0.216592	2.514e-08	1.226e-08	0.0001431	0.938814	0.071801	0.251845	0.0014927	1.198e-08	1.068e-10	2.2e-16	2.2e-16	2.2e-16	1.04e-06	2.399e-06	0.0026978	0.521661
0	-150	0.152276	0.337257	0.0007251	0.0004757	0.109986	0.0339585	7.064e-05	0.294088	0.330734	0.0004523	2.052e-05	2.2e-16	2.2e-16	2.2e-16	0.007096	0.0117259	0.417284	0.120372	0.0280103
0	-120	0.0502064	0.136587	0.0043241	0.0030238	0.285453	0.0080361	6.823e-06	0.114523	0.65814	0.0028728	0.0001902	2.2e-16	2.2e-16	2.2e-16	0.0303317	0.0463159	0.776114	0.0373296	0.006389	0.596778
0	-90	0.0074128	0.0269487	0.0336903	0.0256011	0.735872	0.0007435	1.879e-07	0.0213544	0.774101	0.0243819	0.0027111	2.2e-16	2.2e-16	2.2e-16	0.150604	0.206629	0.659854	0.0050404	0.0005618	0.209521	0.467217
0	-60	4.46e-06	3.585e-05	0.840657	0.763356	0.110966	1.196e-07	1.163e-12	2.422e-05	0.0266443	0.74281	0.284475	2.2e-16	2.2e-16	2.2e-16	0.62847	0.507826	0.0184153	2.322e-06	7.866e-08	0.0014827	0.0080124	0.0545759
0	-30	2.2e-16	2.2e-16	2.2e-16	2.2e-16	2.2e-16	2.2e-16	2.2e-16	2.2e-16	2.2e-16	2.2e-16	2.2e-16	0.205842	0.788043	0.23176	2.2e-16	2.2e-16	2.2e-16	2.2e-16	2.2e-16	2.2e-16	2.2e-16	2.2e-16	2.2e-16
0	0	2.2e-16	2.2e-16	2.2e-16	2.2e-16	2.2e-16	2.2e-16	2.2e-16	2.2e-16	2.2e-16	2.2e-16	5.321e-14	0.762277	0.213403	0.820587	2.2e-16	2.2e-16	2.2e-16	2.2e-16	2.2e-16	2.2e-16	2.2e-16	2.2e-16	2.2e-16	0.333026
0	30	2.2e-16	2.2e-16	2.2e-16	2.2e-16	2.2e-16	2.2e-16	2.2e-16	2.2e-16	2.2e-16	2.2e-16	2.2e-16	0.227945	0.739898	0.255994	2.2e-16	2.2e-16	2.2e-16	2.2e-16	2.2e-16	2.2e-16	2.2e-16	2.2e-16	2.2e-16	0.950441	0.364027
0	60	0.0006419	0.0031864	0.159062	0.129992	0.696152	3.852e-05	2.606e-09	0.0023739	0.308908	0.124508	0.022279	2.2e-16	2.2e-16	2.2e-16	0.472189	0.587747	0.24339	0.0003945	2.755e-05	0.0468254	0.144894	0.467732	0.227861	2.2e-16	2.2e-16	2.2e-16
0	90	0.0031703	0.0129348	0.0627606	0.0490106	0.945062	0.000263	4.054e-08	0.0100213	0.57768	0.0467537	0.0061952	2.2e-16	2.2e-16	2.2e-16	0.240776	0.31847	0.478653	0.0020776	0.0001947	0.126977	0.318692	0.788698	0.0971185	2.2e-16	2.2e-16	2.2e-16	0.646521
0	120	0.0048063	0.0185772	0.0463745	0.0357175	0.840834	0.0004358	8.419e-08	0.0145455	0.670939	0.0340444	0.0041234	2.2e-16	2.2e-16	2.2e-16	0.192197	0.258915	0.563665	0.0032052	0.0003256	0.163165	0.386758	0.891311	0.0734511	2.2e-16	2.2e-16	2.2e-16	0.554844	0.895268
0	150	0.0444549	0.123481	0.0050794	0.0035727	0.309489	0.0068837	5.35e-06	0.103117	0.69607	0.0033941	0.0002331	2.2e-16	2.2e-16	2.2e-16	0.034491	0.0522705	0.815864	0.0328515	0.0054534	0.561381	0.95873	0.499439	0.0093212	2.2e-16	2.2e-16	2.2e-16	0.159737	0.344458	0.415783
0	180	0.694024	0.381995	1.857e-07	9.541e-08	0.0005801	0.775299	0.0308194	0.432772	0.0048917	9.253e-08	1.079e-09	2.2e-16	2.2e-16	2.2e-16	6.05e-06	1.323e-05	0.0082776	0.779976	0.717197	0.0663894	0.0179906	0.0020086	5.419e-07	2.2e-16	2.2e-16	2.2e-16	0.0001276	0.0007665	0.001226	0.01562
-30	-150	0.984087	0.649096	1.941e-06	1.069e-06	0.0027101	0.486685	0.0107682	0.714365	0.017432	1.028e-06	1.749e-08	2.2e-16	2.2e-16	2.2e-16	4.572e-05	9.28e-05	0.0272318	0.892779	0.440298	0.159015	0.0531189	0.0080028	5.142e-06	2.2e-16	2.2e-16	2.2e-16	0.0007099	0.0034519	0.0052129	0.0471076	0.679898
-30	-120	0.120781	0.279207	0.0011975	0.0008007	0.143062	0.0252043	4.447e-05	0.241476	0.400042	0.0007612	3.878e-05	2.2e-16	2.2e-16	2.2e-16	0.0106255	0.017165	0.495479	0.0943049	0.0206374	0.899242	0.689047	0.261367	0.0023778	2.2e-16	2.2e-16	2.2e-16	0.0639607	0.163627	0.206975	0.651508	0.0506169	0.126464
-30	-90	0.0034958	0.0140496	0.0599646	0.0467529	0.92588	0.0002978	4.954e-08	0.0109157	0.595201	0.0446006	0.0058573	2.2e-16	2.2e-16	2.2e-16	0.232208	0.307894	0.494693	0.0023026	0.0002211	0.133958	0.331652	0.807796	0.0930419	2.2e-16	2.2e-16	2.2e-16	0.629886	0.980678	0.914676	0.358013	0.0008587	0.003803	0.171962
-30	-60	6.458e-11	1.161e-09	0.0807964	0.0980453	0.0003811	4.182e-13	2.2e-16	6.634e-10	2.976e-05	0.105434	0.378288	3.004e-10	3.372e-15	1.4e-10	0.015062	0.0089664	1.682e-05	2.468e-11	2.38e-13	2.87e-07	4.111e-06	0.0001076	0.0515262	4.024e-14	3.42e-11	5.71e-14	0.0015506	0.0003017	0.0001806	5.256e-06	3.244e-12	8.103e-11	6.229e-07	0.0002831
-30	-30	2.2e-16	2.2e-16	7.238e-15	1.216e-14	2.2e-16	2.2e-16	2.2e-16	2.2e-16	2.2e-16	1.968e-14	4.353e-12	0.755242	0.0620894	0.695368	2.2e-16	2.2e-16	2.2e-16	2.2e-16	2.2e-16	2.2e-16	2.2e-16	2.2e-16	1.445e-15	0.112997	0.536875	0.127063	2.2e-16	2.2e-16	2.2e-16	2.2e-16	2.2e-16	2.2e-16	2.2e-16	2.2e-16	1.664e-09
-30	0	2.2e-16	2.2e-16	2.2e-16	2.2e-16	2.2e-16	2.2e-16	2.2e-16	2.2e-16	2.2e-16	2.2e-16	2.2e-16	0.287983	0.631735	0.321308	2.2e-16	2.2e-16	2.2e-16	2.2e-16	2.2e-16	2.2e-16	2.2e-16	2.2e-16	2.2e-16	0.83528	0.445231	0.883947	2.2e-16	2.2e-16	2.2e-16	2.2e-16	2.2e-16	2.2e-16	2.2e-16	2.2e-16	1.522e-13	0.166819
-30	30	2.2e-16	2.2e-16	2.2e-16	2.2e-16	2.2e-16	2.2e-16	2.2e-16	2.2e-16	2.2e-16	2.502e-16	7.797e-14	0.777086	0.208714	0.835538	2.2e-16	2.2e-16	2.2e-16	2.2e-16	2.2e-16	2.2e-16	2.2e-16	2.2e-16	2.2e-16	0.32609	0.985501	0.356538	2.2e-16	2.2e-16	2.2e-16	2.2e-16	2.2e-16	2.2e-16	2.2e-16	2.2e-16	4.671e-11	0.550729	0.436401
-30	60	2.993e-08	3.579e-07	0.451316	0.510985	0.0106478	4.032e-10	7.681e-16	2.228e-07	0.0014892	0.531209	0.909211	3.129e-13	2.2e-16	1.24e-13	0.150403	0.10555	0.0009292	1.344e-08	2.468e-10	3.537e-05	0.0003068	0.003998	0.339955	2.2e-16	2.505e-14	2.2e-16	0.0302973	0.0088667	0.0059923	0.0003737	2.376e-09	3.59e-08	6.543e-05	0.0083953	0.320743	2.148e-12	2.2e-16	3.698e-14
-30	90	0.0026651	0.0111487	0.0691042	0.0541784	0.982693	0.000212	2.91e-08	0.0085938	0.544967	0.0516999	0.0070201	2.2e-16	2.2e-16	2.2e-16	0.259127	0.340819	0.449043	0.0017323	0.0001562	0.114885	0.295328	0.752211	0.106225	2.2e-16	2.2e-16	2.2e-16	0.680181	0.962305	0.857796	0.319907	0.0006284	0.0029079	0.149035	0.943056	0.0003511	2.2e-16	2.2e-16	2.2e-16	0.0100059
-30	120	0.0296171	0.0871822	0.0094557	0.0068335	0.410205	0.0042005	2.683e-06	0.071975	0.838896	0.0064949	0.0005297	2.2e-16	2.2e-16	2.2e-16	0.0557013	0.081685	0.961636	0.0215137	0.0032974	0.447687	0.814339	0.626686	0.0166215	2.2e-16	2.2e-16	2.2e-16	0.226356	0.451052	0.533179	0.854375	0.0098672	0.0315048	0.528347	0.466571	1.473e-05	2.2e-16	2.2e-16	2.2e-16	0.0008236	0.422514
-30	150	0.698161	0.929355	9.744e-06	5.589e-06	0.0080848	0.284519	0.0033539	0.999253	0.0430747	5.356e-06	1.134e-07	2.2e-16	2.2e-16	2.2e-16	0.0001874	0.0003628	0.0636245	0.613567	0.251458	0.294518	0.114738	0.0214072	2.432e-05	2.2e-16	2.2e-16	2.2e-16	0.0023816	0.0100476	0.0145834	0.103316	0.432222	0.713668	0.241856	0.0109448	6.671e-10	2.2e-16	2.2e-16	2.2e-16	2.239e-07	0.0086181	0.0721197
-30	180	0.78641	0.453714	3.966e-07	2.085e-07	0.0009508	0.684905	0.0231561	0.509352	0.0073486	2.016e-07	2.669e-09	2.2e-16	2.2e-16	2.2e-16	1.16e-05	2.476e-05	0.0121165	0.87534	0.629658	0.0878711	0.0254481	0.0031272	1.12e-06	2.2e-16	2.2e-16	2.2e-16	0.0002214	0.0012415	0.0019493	0.0222438	0.90326	0.771531	0.0678876	0.0013833	9.283e-12	2.2e-16	2.2e-16	2.2e-16	5.74e-09	0.0010269	0.0143025	0.508749
-60	-120	0.0754304	0.0237349	5.228e-11	2.211e-11	1.485e-06	0.266029	0.44612	0.0298383	2.777e-05	2.214e-11	9.696e-14	2.2e-16	2.2e-16	2.2e-16	4.084e-09	1.086e-08	6.075e-05	0.0948226	0.300207	0.0012973	0.0001819	8.263e-06	1.971e-10	2.2e-16	2.2e-16	2.2e-16	1.986e-07	2.193e-06	4.147e-06	0.000148	0.162761	0.0728228	0.0008723	2.592e-06	2.2e-16	2.2e-16	2.2e-16	2.2e-16	2.562e-13	1.654e-06	8e-05	0.0297661	0.130858
-60	-60	0.0374558	0.107242	0.0061252	0.0043359	0.341518	0.0055138	3.717e-06	0.089033	0.745809	0.0041194	0.0002936	2.2e-16	2.2e-16	2.2e-16	0.0401877	0.060384	0.867764	0.0274186	0.0043431	0.516239	0.905276	0.541995	0.0111276	2.2e-16	2.2e-16	2.2e-16	0.179705	0.378723	0.454256	0.946468	0.0127729	0.0397683	0.603435	0.393051	6.891e-06	2.2e-16	2.2e-16	2.2e-16	0.0004676	0.352641	0.906575	0.089213	0.0183765	0.0001092
-60	0	1.946e-09	2.838e-08	0.232406	0.271435	0.0026517	1.826e-11	2.2e-16	1.697e-08	0.0002826	0.286158	0.745786	5.854e-12	2.2e-16	2.466e-12	0.0598447	0.0390101	0.0001681	8.075e-10	1.078e-11	4.374e-06	4.816e-05	0.0008712	0.162697	3.647e-16	5.356e-13	5.263e-16	0.0088977	0.0021555	0.001377	6.006e-05	1.234e-10	2.382e-09	8.723e-06	0.002032	0.575887	3.707e-11	1.501e-15	7.661e-13	0.661547	0.0024691	0.000148	1.706e-08	3.239e-10	7.081e-15	7.686e-05
-60	60	1.22e-07	1.308e-06	0.608712	0.678042	0.0210411	1.994e-09	6.027e-15	8.333e-07	0.0034041	0.70016	0.723346	5.821e-14	2.2e-16	2.233e-14	0.231956	0.169195	0.0021815	5.714e-08	1.246e-09	0.0001018	0.0007765	0.0084899	0.476165	2.2e-16	4.336e-15	2.2e-16	0.0548338	0.0177527	0.0123658	0.000934	1.092e-08	1.446e-07	0.0001812	0.016858	0.218531	4.18e-13	2.2e-16	6.516e-15	0.810564	0.0198725	0.0019417	8.372e-07	2.524e-08	1.657e-12	0.0011548	0.498078
-60	120	0.12709	0.0449679	3.359e-10	1.494e-10	5.639e-06	0.388209	0.318856	0.0553157	8.81e-05	1.481e-10	8.345e-13	2.2e-16	2.2e-16	2.2e-16	2.119e-08	5.381e-08	0.0001817	0.156213	0.431215	0.003139	0.0005075	2.814e-05	1.189e-09	2.2e-16	2.2e-16	2.2e-16	8.464e-07	8.113e-06	1.477e-05	0.0004189	0.252383	0.123006	0.0021658	9.471e-06	1.138e-15	2.2e-16	2.2e-16	2.2e-16	2.101e-12	6.241e-06	0.0002338	0.055194	0.207739	0.809976	0.0003163	6.852e-14	1.245e-11
-60	180	0.0004687	6.615e-05	2.2e-16	2.2e-16	5.812e-11	0.0044785	0.342201	9.602e-05	3.11e-09	2.2e-16	2.2e-16	2.2e-16	2.2e-16	2.2e-16	2.832e-14	9.657e-14	9.857e-09	0.000679	0.005676	7.562e-07	4.417e-08	6.183e-10	6.013e-16	2.2e-16	2.2e-16	2.2e-16	4.023e-12	1.004e-10	2.369e-10	3.295e-08	0.0017695	0.0004474	4.39e-07	1.289e-10	2.2e-16	2.2e-16	2.2e-16	2.2e-16	2.2e-16	6.712e-11	1.513e-08	9.565e-05	0.0012199	0.0859754	2.102e-08	2.2e-16	2.2e-16	0.0515927
-90	0	3.927e-09	1.738e-10	2.2e-16	2.2e-16	2.2e-16	1.485e-07	0.0007677	3.08e-10	2.2e-16	2.2e-16	2.2e-16	2.2e-16	2.2e-16	2.2e-16	2.2e-16	2.2e-16	5.752e-16	6.7e-09	2.232e-07	2.347e-13	4.236e-15	2.2e-16	2.2e-16	2.2e-16	2.2e-16	2.2e-16	2.2e-16	2.2e-16	2.2e-16	2.821e-15	3.112e-08	3.754e-09	1.16e-13	2.2e-16	2.2e-16	2.2e-16	2.2e-16	2.2e-16	2.2e-16	2.2e-16	1.125e-15	3.064e-10	1.785e-08	3.666e-05	1.453e-15	2.2e-16	2.2e-16	1.43e-05
[truncated: 2 more columns]

## Sheet: Cohen's d values (YA)
Latitude		90	60	60	60	60	60	60	30	30	30	30	30	30	30	30	30	30	30	30	0	0	0	0	0	0	0	0	0	0	0	0	-30	-30	-30	-30	-30	-30	-30	-30	-30	-30	-30	-30	-60	-60	-60	-60	-60
	Longitude	0	-120	-60	0	60	120	180	-150	-120	-90	-60	-30	0	30	60	90	120	150	180	-150	-120	-90	-60	-30	0	30	60	90	120	150	180	-150	-120	-90	-60	-30	0	30	60	90	120	150	180	-120	-60	0	60	120
90	0
60	-120	0.101212
60	-60	0.913551	0.819123
60	0	0.875551	0.786909	0.0676782
60	60	0.504346	0.410072	0.350865	0.366046
60	120	0.0926132	0.200568	1.09139	1.02645	0.626254
60	180	0.446997	0.576577	1.73899	1.55587	1.06511	0.364858
30	-150	0.0778941	0.0312427	0.954646	0.893117	0.475086	0.18408	0.59603
30	-120	0.42777	0.328573	0.491947	0.488402	0.0994974	0.551125	1.00398	0.390551
30	-90	0.818685	0.732415	0.050463	0.00981041	0.334046	0.955265	1.42932	0.822919	0.446024
30	-60	1.02554	0.939606	0.242308	0.14707	0.513324	1.19068	1.76681	1.06646	0.647063	0.14606
30	-30	2.57972	2.54591	2.4729	1.91468	2.15606	2.88414	3.89707	2.90894	2.41243	1.73808	1.83619
30	0	3.11261	3.10893	3.59041	2.5665	2.73056	3.51136	4.89458	3.64311	3.07714	2.26788	2.53808	0.607257
30	30	2.25149	2.20193	1.88867	1.58615	1.83982	2.47326	3.17617	2.43353	2.02378	1.48479	1.49599	0.00794882	0.381678
30	60	0.780631	0.685244	0.124188	0.168296	0.234764	0.938145	1.50736	0.793478	0.360433	0.144249	0.334402	2.34559	3.21439	1.8708
30	90	0.736835	0.640426	0.178391	0.214132	0.190252	0.890691	1.44832	0.743016	0.312927	0.186635	0.380903	2.38032	3.23827	1.90537	0.0510492
30	120	0.423891	0.315813	0.642566	0.604018	0.158478	0.562508	1.08877	0.387519	0.0504797	0.542991	0.792452	2.9591	3.99372	2.33323	0.472802	0.416852
30	150	0.0158053	0.131358	1.13821	1.04284	0.595909	0.0892387	0.508682	0.108311	0.514105	0.956556	1.23116	3.22636	4.0925	2.64719	0.953078	0.898794	0.529845
30	180	0.120017	0.24031	1.30594	1.18191	0.716594	0.0192993	0.393618	0.227594	0.639403	1.08257	1.37986	3.45845	4.4038	2.81276	1.10325	1.04667	0.67435	0.122908
0	-150	0.266303	0.157999	0.77713	0.72882	0.299416	0.388145	0.85314	0.208891	0.203466	0.664208	0.90829	2.88776	3.73506	2.35556	0.61352	0.560714	0.177384	0.33308	0.463899
0	-120	0.348985	0.249668	0.564807	0.554685	0.171506	0.465269	0.894124	0.302968	0.0772218	0.509861	0.710474	2.416	3.03912	2.04913	0.434074	0.387646	0.0371174	0.41934	0.53936	0.116252
0	-90	0.490388	0.39107	0.438132	0.439586	0.0441922	0.620306	1.09636	0.460943	0.0600874	0.398823	0.601556	2.431	3.14401	2.01589	0.30502	0.256348	0.119897	0.591374	0.721869	0.273034	0.137565
0	-60	0.897078	0.802991	0.00620423	0.071543	0.34067	1.07032	1.69824	0.932804	0.478427	0.054361	0.242682	2.40207	3.43115	1.85886	0.115698	0.168783	0.62135	1.11055	1.27365	0.755979	0.550832	0.424847
0	-30	2.95986	2.94635	3.22322	2.37246	2.56356	3.32816	4.58569	3.42368	2.88019	2.115	2.32593	0.416278	0.21213	0.272635	2.94371	2.97189	3.66467	3.82777	4.11158	3.4755	2.85635	2.93035	3.09886
0	0	2.57351	2.53844	2.43666	1.9125	2.1533	2.86864	3.84141	2.88629	2.40127	1.74352	1.83349	0.0573087	0.494428	0.0352014	2.32483	2.35943	2.91674	3.19024	3.41323	2.85826	2.40703	2.41694	2.37194	0.325656
0	30	2.93828	2.9228	3.15385	2.34575	2.54098	3.29851	4.52048	3.38552	2.8498	2.09758	2.29604	0.414442	0.182925	0.276115	2.89728	2.92617	3.60016	3.7771	4.05288	3.428	2.82904	2.89615	3.03804	0.0134824	0.327
0	60	0.531873	0.444574	0.232379	0.260686	0.0681039	0.643448	1.03644	0.503697	0.161037	0.238622	0.390151	1.81759	2.25985	1.60173	0.135254	0.0958014	0.218383	0.612583	0.721062	0.344071	0.225975	0.111767	0.225314	2.13538	1.82468	2.12279
0	90	0.556399	0.45319	0.447028	0.440533	0.0116644	0.702	1.24382	0.538623	0.102954	0.393738	0.620161	2.72285	3.68802	2.15776	0.295172	0.24118	0.17704	0.687328	0.8338	0.340179	0.18516	0.0389473	0.430798	3.38365	2.68926	3.32669	0.0865452
0	120	0.547243	0.44099	0.511409	0.489827	0.040108	0.698299	1.2684	0.530186	0.0774261	0.435581	0.680888	2.95	4.10711	2.2774	0.343974	0.286738	0.151832	0.68616	0.840021	0.323712	0.163363	0.0100113	0.491885	3.7298	2.90058	3.65389	0.113925	0.0342733
0	150	0.383368	0.274993	0.680657	0.638368	0.195837	0.517731	1.02863	0.341122	0.0909743	0.575874	0.82507	2.94872	3.93669	2.34407	0.511557	0.456265	0.0474976	0.478807	0.61994	0.130651	0.00320014	0.160695	0.659235	3.62538	2.9094	3.56518	0.251519	0.221122	0.198483
0	180	0.0563905	0.178675	1.28835	1.15237	0.669402	0.0513631	0.492956	0.15991	0.588138	1.04835	1.36012	3.58295	4.67665	2.85007	1.07178	1.01229	0.621224	0.0477299	0.0821833	0.402933	0.485282	0.673192	1.25306	4.33004	3.52526	4.25709	0.676563	0.788944	0.79537	0.564433
-30	-150	0.024389	0.0800766	0.934956	0.888161	0.498995	0.121771	0.496584	0.054428	0.419625	0.826074	1.04693	2.70523	3.30502	2.32597	0.791613	0.745332	0.416738	0.0443913	0.154064	0.250948	0.337351	0.485314	0.91653	3.1306	2.69366	3.10373	0.526455	0.556077	0.54735	0.373965	0.0884954
-30	-120	0.260091	0.152932	0.76373	0.720086	0.298256	0.379722	0.834643	0.202338	0.203547	0.657856	0.895568	2.82145	3.62104	2.32044	0.605299	0.553633	0.177512	0.32395	0.452168	0.00345484	0.1177	0.271883	0.743628	3.37831	2.796	3.33516	0.342862	0.337127	0.32057	0.131737	0.391501	0.244492
-30	-90	0.529581	0.428942	0.425207	0.426003	0.0180124	0.666448	1.17014	0.506067	0.091006	0.38388	0.594503	2.52716	3.32693	2.0595	0.285916	0.235226	0.158112	0.644308	0.78139	0.314492	0.170083	0.0296655	0.411137	3.08278	2.50667	3.0411	0.0897396	0.00808308	0.0235733	0.200039	0.734579	0.526905	0.312383
-30	-60	1.23019	1.14894	0.495789	0.354942	0.717712	1.41571	2.05922	1.3066	0.868122	0.33645	0.209832	1.71036	2.48041	1.3617	0.571486	0.618415	1.06031	1.49332	1.65577	1.15985	0.926413	0.82837	0.489985	2.24242	1.70782	2.20824	0.568048	0.875778	0.955003	1.08956	1.65213	1.2647	1.14084	0.831995
-30	-30	2.54479	2.51047	2.44272	1.86812	2.11465	2.85374	3.89153	2.88045	2.3751	1.69023	1.78747	0.113621	0.794906	0.0903133	2.30857	2.34393	2.93826	3.20592	3.44415	2.86111	2.37864	2.39425	2.36857	0.573937	0.167706	0.566185	1.77366	2.69549	2.93223	2.92648	3.57586	2.67212	2.79269	2.49305	1.65801
-30	0	2.68042	2.64801	2.56466	2.04633	2.27413	2.97288	3.92275	2.99315	2.51983	1.87331	1.97337	0.293995	0.166953	0.217233	2.45303	2.48607	3.02593	3.29025	3.50687	2.96796	2.52341	2.53703	2.50152	0.0316926	0.230799	0.0404204	1.94258	2.80597	3.01041	3.01868	3.61437	2.80118	2.90683	2.62666	1.85676	0.405979
-30	30	2.66131	2.63154	2.62302	2.01003	2.24232	2.97915	4.04232	3.01798	2.51108	1.8174	1.93724	0.0776304	0.54366	0.0480176	2.46846	2.50214	3.10399	3.35297	3.59559	3.01072	2.50931	2.53579	2.54264	0.345217	0.014885	0.34496	1.88529	2.85866	3.10793	3.08835	3.738	2.79617	2.93835	2.6429	1.81858	0.198787	0.232511
-30	60	1.01674	0.930465	0.229219	0.135618	0.503238	1.18169	1.75788	1.05677	0.636757	0.135458	0.0121492	1.8551	2.56301	1.51005	0.322398	0.369069	0.781152	1.22138	1.37021	0.897833	0.700528	0.590906	0.229854	2.34877	1.85178	2.31831	0.380833	0.608602	0.668987	0.813981	1.3501	1.03779	0.885247	0.583458	0.222983	1.80676	1.99131	1.95695
-30	90	0.587448	0.482285	0.459382	0.44627	0.00149337	0.741799	1.32227	0.576784	0.121783	0.395521	0.636353	2.91333	4.08144	2.24226	0.295444	0.238306	0.204425	0.736249	0.892119	0.372898	0.206553	0.0556082	0.441033	3.69926	2.86409	3.62251	0.0771263	0.0166765	0.0541635	0.250338	0.850408	0.589913	0.368641	0.0240663	0.909553	2.89501	2.97528	3.07212	0.6243
-30	120	0.385091	0.28328	0.569779	0.55474	0.153845	0.508666	0.967221	0.342921	0.054831	0.506375	0.719484	2.5494	3.26569	2.12	0.429463	0.38038	0.0100701	0.467358	0.594731	0.149652	0.0252214	0.117562	0.55426	3.05131	2.53325	3.01625	0.211235	0.166671	0.143206	0.0321651	0.54102	0.375195	0.15054	0.151259	0.949476	2.51477	2.64986	2.65501	0.709095	0.189009
-30	150	0.0815773	0.0371611	1.11267	1.00081	0.525426	0.198554	0.666723	0.00340244	0.436468	0.907612	1.20477	3.43338	4.53471	2.71602	0.906513	0.847559	0.447052	0.117857	0.252627	0.238559	0.337309	0.517703	1.08067	4.184	3.37782	4.11099	0.54707	0.618394	0.616471	0.392398	0.178201	0.0564266	0.230182	0.573173	1.49263	3.42383	3.47145	3.58846	1.19437	0.671275	0.385433
-30	180	0.0198285	0.138147	1.18811	1.07734	0.614636	0.0874823	0.519966	0.115452	0.532195	0.984175	1.27411	3.37189	4.33526	2.72688	0.990078	0.933486	0.553306	0.00436791	0.122292	0.347793	0.434096	0.612625	1.15744	4.03596	3.32679	3.97601	0.628533	0.715888	0.717168	0.499888	0.0446994	0.0493044	0.337945	0.66876	1.54932	3.35673	3.42287	3.51081	1.26417	0.76947	0.484827	0.126674
-60	-120	0.293261	0.419745	1.55711	1.39359	0.907692	0.201682	0.190373	0.424734	0.839021	1.27642	1.60228	3.75366	4.77165	3.03764	1.3327	1.27378	0.903829	0.328419	0.208262	0.675684	0.732207	0.928266	1.51878	4.45447	3.69861	4.38792	0.893003	1.06298	1.08053	0.845212	0.300978	0.336113	0.659913	0.997009	1.8929	3.74667	3.78357	3.90076	1.59296	1.13456	0.798438	0.475722	0.33438
-60	-60	0.345165	0.247719	0.541672	0.53625	0.163936	0.458287	0.873251	0.299058	0.0715742	0.494448	0.686667	2.325	2.90172	1.99204	0.417076	0.372181	0.0318612	0.411835	0.528215	0.116941	0.00363148	0.130163	0.528794	2.73429	2.31973	2.71075	0.218248	0.175456	0.153829	0.00717289	0.474816	0.333333	0.118386	0.161429	0.894455	2.28628	2.43594	2.41198	0.676938	0.19555	0.0207885	0.331141	0.425699	0.715379
-60	0	1.08278	0.998961	0.325897	0.220321	0.578314	1.24937	1.82605	1.12959	0.713607	0.21397	0.077452	1.71958	2.38706	1.40806	0.41133	0.45682	0.865558	1.29509	1.44323	0.976148	0.774778	0.670237	0.324644	2.18673	1.72055	2.16013	0.450131	0.694668	0.757665	0.896881	1.42586	1.10637	0.962521	0.665699	0.126392	1.66861	1.86259	1.81604	0.0896139	0.714017	0.786642	1.2728	1.33916	1.66384	0.749548
-60	60	0.967991	0.877326	0.11365	0.0301113	0.426221	1.14171	1.76263	1.01097	0.565306	0.0382398	0.132438	2.19141	3.10701	1.72034	0.222301	0.273183	0.716646	1.18777	1.34815	0.842228	0.633873	0.515379	0.116718	2.81724	2.17166	2.76779	0.304047	0.530371	0.594406	0.752175	1.33032	0.990119	0.828751	0.50567	0.366716	2.15129	2.30704	2.31853	0.119673	0.5456	0.641423	1.16307	1.23536	1.58789	0.609949	0.213873
-60	120	0.261091	0.391664	1.60488	1.4119	0.899316	0.16452	0.252478	0.395686	0.829007	1.28331	1.63548	3.97989	5.20916	3.13459	1.35575	1.29266	0.902912	0.293959	0.167004	0.659249	0.716791	0.923493	1.5605	4.81385	3.90569	4.72619	0.881597	1.0711	1.09361	0.83997	0.263614	0.304491	0.642343	0.997677	1.94984	3.9851	3.98101	4.15239	1.6259	1.15174	0.787139	0.448633	0.299611	0.0529653	0.698854	1.69895	1.63031
-60	180	0.661757	0.806738	2.19181	1.89751	1.33862	0.589551	0.23365	0.856429	1.29085	1.72543	2.14571	4.64227	6.04534	3.63258	1.88835	1.81999	1.44271	0.778268	0.660586	1.15516	1.16257	1.40168	2.13177	5.5885	4.54374	5.48099	1.27336	1.60738	1.66037	1.36936	0.784583	0.727151	1.12778	1.49896	2.49369	4.66672	4.59566	4.83792	2.13712	1.7228	1.26008	0.978428	0.801611	0.443955	1.13035	2.20367	2.18596	0.528724
-90	0	1.08634	1.23305	2.56832	2.27863	1.74274	1.03969	0.766892	1.31295	1.71187	2.10217	2.51236	4.72064	5.79563	3.87178	2.28569	2.22248	1.88836	1.25841	1.15854	1.6076	1.58416	1.82227	2.51262	5.46283	4.64744	5.38751	1.65181	2.03445	2.09236	1.81804	1.28921	1.16517	1.57664	1.92208	2.83317	4.7301	4.70692	4.87856	2.5048	2.14909	1.69003	1.46814	1.29179	0.965686	1.54512	2.56372	2.55832	1.06621
[truncated: 2 more columns]
