# Supplementary material for: Spatiotemporal Characteristics of 360-Degree Basic Attention
Source: Sci Rep. 2019 Nov 6;9:16083. doi: 10.1038/s41598-019-52313-3 (PMC6834598; doi:10.1038/s41598-019-52313-3)
Supplement: Supplementary file 4 — Dataset 3 [file 41598_2019_52313_MOESM4_ESM.xlsx]

## Sheet: t values (OA)
Latitude		90	60	60	60	60	60	60	30	30	30	30	30	30	30	30	30	30	30	30	0	0	0	0	0	0	0	0	0	0	0	0	-30	-30	-30	-30	-30	-30	-30	-30	-30	-30	-30	-30	-60	-60	-60	-60	-60
	Longitude	0	-120	-60	0	60	120	180	-150	-120	-90	-60	-30	0	30	60	90	120	150	180	-150	-120	-90	-60	-30	0	30	60	90	120	150	180	-150	-120	-90	-60	-30	0	30	60	90	120	150	180	-120	-60	0	60	120
90	0
60	-120	-0.6188
60	-60	5.9092	6.6197
60	0	7.0194	7.7455	1.1257
60	60	5.8355	6.5476	-0.094	-1.2235
60	120	0.4175	1.0488	-5.5486	-6.6705	-5.4732
60	180	-6.3582	-5.8192	-12.4499	-13.5775	-12.3971	-6.8501
30	-150	-1.4327	-0.8302	-7.3935	-8.5095	-7.3243	-1.8674	4.9377
30	-120	1.6434	2.294	-4.3257	-5.4514	-4.246	1.2375	8.117	3.1047
30	-90	3.5313	4.2072	-2.4014	-3.5252	-2.3154	3.1461	10.0236	5.0003	1.9171
30	-60	6.0535	6.7645	0.1559	-0.9679	0.2503	5.6948	12.5852	7.5359	4.4744	2.553
30	-30	11.8038	12.6003	5.9587	4.8292	6.0729	11.5054	18.46	13.3249	10.2987	8.3579	5.7922
30	0	12.7776	13.583	6.9744	5.8506	7.0913	12.4904	19.4149	14.2963	11.2929	9.3601	6.8071	1.0488
30	30	11.7078	12.5029	5.8613	4.7318	5.9752	11.4083	18.3624	13.2284	10.2013	8.2607	5.6949	-0.0977	-1.1461
30	60	6.3368	7.0534	0.4337	-0.692	0.5291	5.9809	12.8843	7.8235	4.7594	2.8343	0.277	-5.5236	-6.5415	-5.4262
30	90	3.1139	3.7876	-2.8541	-3.9835	-2.7692	2.7225	9.6325	4.588	1.486	-0.44	-3.0057	-8.8421	-9.8467	-8.7444	-3.2892
30	120	0.4196	1.0541	-5.5766	-6.7042	-5.501	0	6.8848	1.8766	-1.2437	-3.1619	-5.7234	-11.5638	-12.5532	-11.4663	-6.011	-2.7363
30	150	-4.075	-3.5099	-10.0614	-11.1756	-10.0011	-4.5364	2.2435	-2.6587	-5.7804	-7.6683	-10.1992	-15.9911	-16.9476	-15.8947	-10.4907	-7.2697	-4.559
30	180	-7.0036	-6.4769	-13.0629	-14.183	-13.0122	-7.4987	-0.6979	-5.5959	-8.7592	-10.652	-13.1963	-19.034	-19.9802	-18.9371	-13.4943	-10.2663	-7.5362	-2.9183
0	-150	-1.3964	-0.7885	-7.4082	-8.534	-7.3387	-1.8346	5.0294	0.0485	-3.0825	-4.9944	-7.5517	-13.3914	-14.3701	-13.294	-7.8419	-4.5787	-1.8439	2.7296	5.6924
0	-120	2.5669	3.2305	-3.3892	-4.5149	-3.3064	2.1708	9.0551	4.0331	0.9365	-0.9822	-3.5395	-9.3591	-10.358	-9.2617	-3.8229	-0.5464	2.1818	6.7072	9.6909	4.019
0	-90	4.5099	5.2033	-1.4384	-2.5678	-1.3488	4.1334	11.0505	5.9915	2.9017	0.9733	-1.5924	-7.4217	-8.4334	-7.324	-1.8735	1.4204	4.1544	8.6707	11.6747	5.9944	1.9621
0	-60	3.2888	3.9613	-2.6473	-3.7711	-2.5622	2.901	9.7773	4.7565	1.6712	-0.2455	-2.7986	-8.6047	-9.6056	-8.5074	-3.0802	0.1932	2.9156	7.4248	10.4073	4.7485	0.7363	-1.2201
0	-30	13.547	14.3633	7.7547	6.6309	7.8742	13.2683	20.1966	15.0699	12.0732	10.1391	7.5861	1.8318	0.7791	1.929	7.3218	10.6296	13.3349	17.72	20.7568	15.1505	11.1384	9.2163	10.3847
0	0	12.4299	13.2285	6.6311	5.5092	6.7467	12.1392	19.0499	13.9437	10.9423	9.0134	6.4647	0.7146	-0.3308	0.8116	6.199	9.4974	12.1999	16.5919	19.6168	14.0144	10.009	8.0865	9.2585	-1.1085
0	30	13.7856	14.6052	7.9967	6.8728	8.1169	13.5091	20.4388	15.3096	12.315	10.3806	7.8277	2.0745	1.0206	2.1717	7.5637	10.8723	13.5771	17.9596	20.9979	15.3923	11.3802	9.459	10.6261	0.2416	1.3497
0	60	4.0169	4.7009	-1.9188	-3.0445	-1.8311	3.6363	10.5279	5.491	2.4069	0.4858	-2.0715	-7.8838	-8.8899	-7.7864	-2.3524	0.9289	3.6546	8.1624	11.1538	5.4894	1.4705	-0.4868	0.7317	-9.6704	-8.5434	-9.9123
0	90	4.153	4.8388	-1.7809	-2.9066	-1.6928	3.7737	10.666	5.6277	2.5448	0.6234	-1.9339	-7.7455	-8.7523	-7.6481	-2.2146	1.0672	3.7927	8.2989	11.2911	5.6273	1.6083	-0.3484	0.8694	-9.5327	-8.4061	-9.7746	0.1379
0	120	2.0936	2.7493	-3.8593	-4.9831	-3.7781	1.6931	8.5634	3.5548	0.4592	-1.4555	-4.0085	-9.8206	-10.8155	-9.7234	-4.2922	-1.0228	1.7016	6.2255	9.2016	3.5365	-0.4757	-2.4361	-1.2099	-11.5946	-10.4664	-11.8362	-1.9437	-2.0813
0	150	-4.2899	-3.7244	-10.3219	-11.4436	-10.262	-4.7572	2.069	-2.8653	-6.0107	-7.9114	-10.4601	-16.2942	-17.2554	-16.1971	-10.754	-7.5114	-4.7811	-0.188	2.7496	-2.9386	-6.944	-8.9222	-7.6661	-18.0332	-16.8961	-18.2745	-8.4096	-8.5468	-2.0813
0	180	-8.1116	-7.598	-14.2178	-15.3434	-14.1708	-8.6212	-1.7914	-6.7028	-9.892	-11.7925	-14.3499	-20.2235	-21.1682	-20.1261	-14.6514	-11.4108	-8.6648	-4.0099	-1.0826	-6.8095	-10.8285	-12.8265	-11.5466	-21.9486	-20.8008	-22.1906	-12.299	-12.4368	-8.5468	-3.848
-30	-150	-2.9597	-2.3756	-8.9731	-10.0949	-8.9089	-3.4129	3.42	-1.528	-4.6619	-6.5648	-9.1135	-14.941	-15.9091	-14.844	-9.4054	-6.1582	-3.4301	1.1471	4.0916	-1.5898	-5.5952	-7.5691	-6.3196	-16.6868	-15.552	-16.9279	-7.0607	-7.1981	-12.4368	1.3443	5.1968
-30	-120	1.7503	2.4035	-4.2272	-5.3549	-4.1471	1.3449	8.2364	3.2145	0.1057	-1.8148	-4.3763	-10.2099	-11.2061	-10.1124	-4.6616	-1.3824	1.3516	5.8943	8.8787	3.1933	-0.8324	-2.8005	-1.5684	-11.9877	-10.855	-12.23	-2.3053	-2.4433	-7.1981	6.1259	10.0141	4.7749
-30	-90	3.3647	4.0407	-2.5901	-3.7176	-2.5045	2.9765	9.8763	4.8376	1.7428	-0.1804	-2.7419	-8.5673	-9.5717	-8.4698	-3.0244	0.2602	2.9916	7.5147	10.5076	4.8305	0.8048	-1.1579	0.066	-10.3533	-9.2235	-10.5956	-0.6681	-0.8062	-2.4433	7.7575	11.6513	6.4066	1.6399
-30	-60	4.3168	5.005	-1.6147	-2.7404	-1.5261	3.9394	10.8325	5.7924	2.711	0.7893	-1.7679	-7.5788	-8.5865	-7.4814	-2.0484	1.234	3.9592	8.4634	11.4563	5.7935	1.7745	-0.1817	1.0353	-9.3668	-8.2405	-9.6086	0.3041	0.1662	-0.8062	8.7124	12.603	7.3637	2.6098	0.9726
-30	-30	10.5234	11.2988	4.6791	3.5534	4.7886	10.2119	17.1368	12.0325	9.0048	7.0726	4.5153	-1.2641	-2.3032	-1.1667	4.2454	7.5486	10.2635	14.6924	17.7185	12.0872	8.0683	6.133	7.3186	-3.0835	-1.9679	-3.3255	6.5978	6.46	0.1662	14.985	18.8968	13.6363	8.9141	7.2769	6.2938
-30	0	12.8173	13.6265	6.9958	5.8682	7.1132	12.5301	19.4782	14.3414	11.3288	9.3894	6.8278	1.0504	-0.0019	1.148	6.5615	9.8779	12.5934	17.0015	20.0445	14.4164	10.3908	8.4598	9.6357	-0.7836	0.33	-1.0259	8.9178	8.7797	6.46	17.311	21.2372	15.9601	11.2418	9.6018	8.6132	2.3089
-30	30	11.7644	12.5586	5.9279	4.8003	6.0418	11.4656	18.4085	13.2825	10.2608	8.3232	5.7617	-0.0211	-1.0681	0.0765	5.4935	8.8064	11.5237	15.9446	18.9821	13.3484	9.3227	7.3884	8.5696	-1.8497	-0.7343	-2.0921	7.8498	7.7118	8.7797	16.2466	20.1692	14.8957	10.1721	8.5321	7.5453	1.241	-1.0697
-30	60	4.34	5.0273	-1.5813	-2.7052	-1.4927	3.9634	10.845	5.8133	2.7371	0.8187	-1.7344	-7.5352	-8.5415	-7.4379	-2.0143	1.2627	3.9833	8.4799	11.4681	5.8145	1.8022	-0.1506	1.0642	-9.3205	-8.1961	-9.5621	0.3342	0.1966	7.7118	8.7285	12.6125	7.382	2.6362	1.0017	0.0307	-6.2526	-8.568	-7.5019
-30	90	3.3933	4.0674	-2.5413	-3.665	-2.4558	3.0067	9.8835	4.8616	1.7772	-0.1396	-2.6927	-8.4982	-9.4997	-8.401	-2.9742	0.2996	3.0218	7.5298	10.513	4.8545	0.8423	-1.1137	0.1059	-10.2788	-9.1528	-10.5205	-0.6257	-0.7633	0.1966	7.772	11.6527	6.4254	1.6747	0.0402	-0.9292	-7.2126	-9.5295	-8.4633	-0.9583
-30	120	-0.2624	0.3615	-6.2582	-7.384	-6.1849	-0.6885	6.1813	1.1886	-1.9325	-3.8464	-6.4037	-12.2376	-13.2221	-12.1403	-6.6919	-3.4249	-0.692	3.8677	6.8365	1.15	-2.869	-4.8406	-3.6004	-14.0025	-12.8683	-14.2443	-4.3394	-4.4773	-0.7633	4.0846	7.9595	2.7359	-2.0414	-3.6786	-4.6435	-10.9373	-13.2644	-12.1965	-4.6664	-3.7065
-30	150	-3.6867	-3.1128	-9.7101	-10.832	-9.6484	-4.1476	2.6816	-2.2589	-5.3991	-7.3006	-9.8493	-15.6805	-16.6452	-15.5834	-10.1425	-6.8977	-4.1684	0.4174	3.3582	-2.3269	-6.3323	-8.3086	-7.0555	-17.4225	-16.2864	-17.6638	-7.7978	-7.9352	-4.4773	0.6096	4.4596	-0.7347	-5.5132	-7.1449	-8.1008	-14.3735	-16.6983	-15.6339	-8.118	-7.1613	-3.473
-30	180	-6.6261	-6.0947	-12.6695	-13.7875	-12.6175	-7.1162	-0.3252	-5.2187	-8.3731	-10.2634	-12.8034	-18.6288	-19.5758	-18.5321	-13.1003	-9.8763	-7.1517	-2.5463	0.3691	-5.3116	-9.3032	-11.2824	-10.0192	-20.3507	-19.2137	-20.591	-10.7638	-10.9006	-7.9352	-2.3752	1.4517	-3.7149	-8.4918	-10.1179	-11.0657	-17.3168	-19.6384	-18.5777	-11.0778	-10.1246	-6.4538	-2.9827
-60	-120	-1.1464	-0.5381	-7.1242	-8.2442	-7.054	-1.5797	5.2507	0.2926	-2.8204	-4.7232	-7.2675	-13.0758	-14.0515	-12.9789	-7.5557	-4.3081	-1.5877	2.96	5.9089	0.2464	-3.7522	-5.7165	-4.4785	-14.8278	-13.6981	-15.0686	-5.2152	-5.3523	-10.9006	3.1694	7.0215	1.8274	-2.9302	-4.559	-5.5176	-11.7796	-14.0962	-13.0336	-5.539	-4.584	-0.8977	2.5609	5.5299
-60	-60	3.2008	3.8745	-2.7563	-3.8839	-2.6712	2.8109	9.7099	4.6729	1.5766	-0.3463	-2.9078	-8.7341	-9.7376	-8.6365	-3.1906	0.0934	2.8251	7.3501	10.3423	4.6643	0.6386	-1.3246	-0.0999	-10.5192	-9.389	-10.7615	-0.8343	-0.9724	-5.3523	7.5919	11.4851	6.2409	1.4734	-0.1665	-1.1388	-7.4431	-9.7683	-8.6986	-1.1677	-0.2062	3.5124	6.9792	9.9528	4.3937
-60	0	4.8948	5.5912	-1.0285	-2.1543	-0.9379	4.5235	11.4197	6.3736	3.2972	1.3745	-1.1828	-6.9906	-8.0013	-6.8932	-1.4622	1.8221	4.5464	9.0435	12.0397	6.3796	2.3607	0.4064	1.6205	-8.7816	-7.6562	-9.0235	0.8902	0.7524	-0.9724	9.2967	13.1892	7.948	3.197	1.5598	0.5862	-5.7076	-8.0261	-6.9581	0.5545	1.5144	5.2297	8.6851	11.6479	6.1008	1.726
-60	60	4.8546	5.5491	-1.0594	-2.1832	-0.9691	4.4835	11.3677	6.3307	3.259	1.3397	-1.2133	-7.0115	-8.0205	-6.9143	-1.4924	1.7863	4.506	8.9962	11.987	6.3363	2.3241	0.373	1.5852	-8.7995	-7.6759	-9.0409	0.8561	0.7185	0.7524	9.2486	13.1343	7.9021	3.1589	1.5245	0.5526	-5.7306	-8.0452	-6.979	0.521	1.4793	5.1882	8.638	11.5961	6.0582	1.6904	-0.0326
-60	120	-0.797	-0.1797	-6.8104	-7.9379	-6.7388	-1.2295	5.649	0.6535	-2.4775	-4.3936	-6.9551	-12.8017	-13.785	-12.7041	-7.2447	-3.9742	-1.2358	3.3379	6.3088	0.6102	-3.4155	-5.3922	-4.1472	-14.5665	-13.4294	-14.8088	-4.8884	-5.0265	0.7185	3.5515	7.431	2.2005	-2.5874	-4.2274	-5.193	-11.4972	-13.8292	-12.7595	-5.215	-4.2535	-0.5417	2.9389	5.9263	0.3602	-4.0609	-5.7802	-5.7377
-60	180	-7.3844	-6.8636	-13.4383	-14.5563	-13.3889	-7.8825	-1.0954	-5.981	-9.1422	-11.031	-13.5709	-19.4002	-20.3434	-19.3034	-13.869	-10.6477	-7.9218	-3.3073	-0.396	-6.0805	-10.0721	-12.0537	-10.7868	-21.1182	-19.9799	-21.3583	-11.5325	-11.6695	-5.0265	-3.1415	0.6827	-4.4812	-9.262	-10.8881	-11.8346	-18.0857	-20.4084	-19.3478	-11.8456	-10.8921	-7.2227	-3.7491	-0.7638	-6.2948	-10.7229	-12.417	-12.3639	-6.6966
-90	0	-3.2562	-2.6848	-9.1766	-10.2805	-9.1137	-3.7046	3.0174	-1.8483	-4.9346	-6.8067	-9.3146	-15.0488	-16.0024	-14.9533	-9.602	-6.4073	-3.7227	0.7853	3.6813	-1.9115	-5.8528	-7.7955	-6.5654	-16.7675	-15.6507	-17.0042	-7.2948	-7.43	-11.6695	0.9769	4.7665	-0.346	-5.046	-6.6514	-7.593	-13.7652	-16.0515	-15.0044	-7.611	-6.6694	-3.0392	0.377	3.3113	-2.1439	-6.4884	-8.1681	-8.1228	-2.5129
																														-7.43
[truncated: 2 more columns]

## Sheet: p values (OA)
Latitude		90	60	60	60	60	60	60	30	30	30	30	30	30	30	30	30	30	30	30	0	0	0	0	0	0	0	0	0	0	0	0	-30	-30	-30	-30	-30	-30	-30	-30	-30	-30	-30	-30	-60	-60	-60	-60	-60
	Longitude	0	-120	-60	0	60	120	180	-150	-120	-90	-60	-30	0	30	60	90	120	150	180	-150	-120	-90	-60	-30	0	30	60	90	120	150	180	-150	-120	-90	-60	-30	0	30	60	90	120	150	180	-120	-60	0	60	120
90	0
60	-120	0.536039
60	-60	3.522e-09	3.739e-11
60	0	2.337e-12	1.022e-14	0.260312
60	60	5.489e-09	6.063e-11	0.925083	0.221175
60	120	0.676298	0.294304	2.935e-08	2.651e-11	4.501e-08
60	180	2.109e-10	6.05e-09	2.2e-16	2.2e-16	2.2e-16	7.71e-12
30	-150	0.151981	0.40642	1.516e-13	2.2e-16	2.542e-13	0.061872	8.001e-07
30	-120	0.100327	0.0218061	1.532e-05	5.087e-08	2.191e-05	0.215919	5.199e-16	0.001909
30	-90	0.0004149	2.602e-05	0.0163482	0.0004246	0.0206054	0.0016582	2.2e-16	5.797e-07	0.0552466
30	-60	1.456e-09	1.394e-11	0.876091	0.333115	0.802345	1.262e-08	2.2e-16	5.167e-14	7.728e-06	0.0106909
30	-30	2.2e-16	2.2e-16	2.608e-09	1.386e-06	1.291e-09	2.2e-16	2.2e-16	2.2e-16	2.2e-16	2.2e-16	7.107e-09
30	0	2.2e-16	2.2e-16	3.219e-12	5.015e-09	1.396e-12	2.2e-16	2.2e-16	2.2e-16	2.2e-16	2.2e-16	1.039e-11	0.294279
30	30	2.2e-16	2.2e-16	4.703e-09	2.248e-06	2.358e-09	2.2e-16	2.2e-16	2.2e-16	2.2e-16	2.2e-16	1.261e-08	0.922156	0.251794
30	60	2.422e-10	1.834e-12	0.664543	0.488922	0.596724	2.277e-09	2.2e-16	5.527e-15	1.962e-06	0.0045994	0.781782	3.385e-08	6.315e-11	5.859e-08
30	90	0.00185	0.0001528	0.004323	6.827e-05	0.0056265	0.0064873	2.2e-16	4.517e-06	0.137312	0.659971	0.0026547	2.2e-16	2.2e-16	2.2e-16	0.0010075
30	120	0.674776	0.291862	2.501e-08	2.108e-11	3.847e-08	0.999981	6.048e-12	0.0605886	0.213621	0.001571	1.067e-08	2.2e-16	2.2e-16	2.2e-16	1.892e-09	0.0062214
30	150	4.629e-05	0.0004497	2.2e-16	2.2e-16	2.2e-16	5.772e-06	0.0248826	0.0078536	7.623e-09	1.865e-14	2.2e-16	2.2e-16	2.2e-16	2.2e-16	2.2e-16	3.807e-13	5.186e-06
30	180	2.615e-12	9.697e-11	2.2e-16	2.2e-16	2.2e-16	6.859e-14	0.485223	2.239e-08	2.2e-16	2.2e-16	2.2e-16	2.2e-16	2.2e-16	2.2e-16	2.2e-16	2.2e-16	5.154e-14	0.0035251
0	-150	0.162622	0.43042	1.358e-13	2.2e-16	2.283e-13	0.0665848	4.985e-07	0.961331	0.0020568	5.976e-07	4.579e-14	2.2e-16	2.2e-16	2.2e-16	4.777e-15	4.722e-06	0.0652215	0.0063497	1.28e-08
0	-120	0.010273	0.0012389	0.0007029	6.388e-06	0.0009474	0.0299604	2.2e-16	5.535e-05	0.349048	0.326018	0.0004023	2.2e-16	2.2e-16	2.2e-16	0.0001325	0.584801	0.0291454	2.065e-11	2.2e-16	5.877e-05
0	-90	6.542e-06	1.988e-07	0.150349	0.0102451	0.177414	3.596e-05	2.2e-16	2.134e-09	0.0037181	0.330403	0.111319	1.227e-13	2.2e-16	2.547e-13	0.0610243	0.155511	3.282e-05	2.2e-16	2.2e-16	2.096e-09	0.0497731
0	-60	0.0010087	7.493e-05	0.008123	0.0001632	0.0104132	0.0037259	2.2e-16	1.99e-06	0.0947155	0.806055	0.0051407	2.2e-16	2.2e-16	2.2e-16	0.0020727	0.846794	0.0035565	1.199e-13	2.2e-16	2.071e-06	0.461586	0.222454
0	-30	2.2e-16	2.2e-16	9.502e-15	3.466e-11	3.695e-15	2.2e-16	2.2e-16	2.2e-16	2.2e-16	2.2e-16	3.517e-14	0.0670102	0.43596	0.0537539	2.589e-13	2.2e-16	2.2e-16	2.2e-16	2.2e-16	2.2e-16	2.2e-16	2.2e-16	2.2e-16
0	0	2.2e-16	2.2e-16	3.461e-11	3.671e-08	1.576e-11	2.2e-16	2.2e-16	2.2e-16	2.2e-16	2.2e-16	1.051e-10	0.474885	0.740795	0.417014	5.852e-10	2.2e-16	2.2e-16	2.2e-16	2.2e-16	2.2e-16	2.2e-16	6.675e-16	2.2e-16	0.26765
0	30	2.2e-16	2.2e-16	1.384e-15	6.577e-12	5.203e-16	2.2e-16	2.2e-16	2.2e-16	2.2e-16	2.2e-16	5.348e-15	0.038052	0.307462	0.0298936	4.177e-14	2.2e-16	2.2e-16	2.2e-16	2.2e-16	2.2e-16	2.2e-16	2.2e-16	2.2e-16	0.809128	0.177144
0	60	5.928e-05	2.616e-06	0.0550311	0.0023354	0.0671065	0.0002776	2.2e-16	4.07e-08	0.0161015	0.627124	0.0383306	3.424e-15	2.2e-16	7.407e-15	0.0186652	0.352944	0.0002585	3.58e-16	2.2e-16	4.108e-08	0.141463	0.626435	0.464345	2.2e-16	2.2e-16	2.2e-16
0	90	3.303e-05	1.321e-06	0.0749456	0.0036593	0.0905182	0.0001615	2.2e-16	1.863e-08	0.0109462	0.53302	0.0531491	1.021e-14	2.2e-16	2.181e-14	0.0268057	0.285882	0.0001497	2.2e-16	2.2e-16	1.868e-08	0.107791	0.72751	0.384665	2.2e-16	2.2e-16	2.2e-16	0.890354
0	120	0.0363188	0.0059797	0.0001143	6.338e-07	0.0001587	0.0904606	2.2e-16	0.0003796	0.646107	0.145561	6.145e-05	2.2e-16	2.2e-16	2.2e-16	1.782e-05	0.306441	0.0888544	4.945e-10	2.2e-16	0.0004068	0.634287	0.0148615	0.226324	2.2e-16	2.2e-16	2.2e-16	0.0519539	0.0374237
0	150	1.801e-05	0.0001966	2.2e-16	2.2e-16	2.2e-16	1.984e-06	0.0385701	0.0041725	1.896e-09	2.748e-15	2.2e-16	2.2e-16	2.2e-16	2.2e-16	2.2e-16	6.228e-14	1.763e-06	0.850916	0.0059755	0.0033028	3.99e-12	2.2e-16	1.896e-14	2.2e-16	2.2e-16	2.2e-16	2.2e-16	2.2e-16	1.096e-10
0	180	5.436e-16	3.21e-14	2.2e-16	2.2e-16	2.2e-16	2.2e-16	0.0732444	2.127e-11	2.2e-16	2.2e-16	2.2e-16	2.2e-16	2.2e-16	2.2e-16	2.2e-16	2.2e-16	2.2e-16	6.108e-05	0.27902	1.022e-11	2.2e-16	2.2e-16	2.2e-16	2.2e-16	2.2e-16	2.2e-16	2.2e-16	2.2e-16	2.2e-16	0.0001196
-30	-150	0.0030848	0.017534	2.2e-16	2.2e-16	2.2e-16	0.0006446	0.0006281	0.126539	3.163e-06	5.405e-11	2.2e-16	2.2e-16	2.2e-16	2.2e-16	2.2e-16	7.573e-10	0.0006053	0.251381	4.309e-05	0.111905	2.247e-08	4.009e-14	2.706e-10	2.2e-16	2.2e-16	2.2e-16	1.739e-12	6.437e-13	3.236e-07	0.178871	2.057e-07
-30	-120	0.0800914	0.0162534	2.382e-05	8.707e-08	3.388e-05	0.178694	2.2e-16	0.00131	0.915849	0.0695805	1.216e-05	2.2e-16	2.2e-16	2.2e-16	3.168e-06	0.166861	0.176511	3.854e-09	2.2e-16	0.0014099	0.405223	0.0051098	0.116803	2.2e-16	2.2e-16	2.2e-16	0.0211678	0.0145649	0.723001	9.275e-10	2.2e-16	1.817e-06
-30	-90	0.0007685	5.36e-05	0.0096068	0.0002019	0.0122754	0.0029206	2.2e-16	1.329e-06	0.0813838	0.856878	0.0061171	2.2e-16	2.2e-16	2.2e-16	0.0024958	0.794723	0.0027807	6.074e-14	2.2e-16	1.377e-06	0.420935	0.246937	0.947386	2.2e-16	2.2e-16	2.2e-16	0.504099	0.420164	0.200579	9.295e-15	2.2e-16	1.539e-10	0.101047
-30	-60	1.595e-05	5.659e-07	0.106393	0.0061441	0.127021	8.211e-05	2.2e-16	7.096e-09	0.0067174	0.429931	0.0770925	3.722e-14	2.2e-16	7.822e-14	0.0405416	0.217229	7.559e-05	2.2e-16	2.2e-16	7.053e-09	0.0760004	0.85582	0.300562	2.2e-16	2.2e-16	2.2e-16	0.761092	0.868007	0.0246415	2.2e-16	2.2e-16	1.895e-13	0.0090694	0.33075
-30	-30	2.2e-16	2.2e-16	2.911e-06	0.0003817	1.698e-06	2.2e-16	2.2e-16	2.2e-16	2.2e-16	1.598e-12	6.378e-06	0.206218	0.0212846	0.243352	2.197e-05	4.687e-14	2.2e-16	2.2e-16	2.2e-16	2.2e-16	7.742e-16	8.873e-10	2.652e-13	0.0020499	0.0491015	0.0008849	4.331e-11	1.084e-10	2.2e-16	2.2e-16	2.2e-16	2.2e-16	2.2e-16	3.609e-13	3.196e-10
-30	0	2.2e-16	2.2e-16	2.765e-12	4.511e-09	1.192e-12	2.2e-16	2.2e-16	2.2e-16	2.2e-16	2.2e-16	8.998e-12	0.293548	0.998457	0.251002	5.527e-11	2.2e-16	2.2e-16	2.2e-16	2.2e-16	2.2e-16	2.2e-16	2.2e-16	2.2e-16	0.433299	0.74142	0.304939	2.2e-16	2.2e-16	2.2e-16	2.2e-16	2.2e-16	2.2e-16	2.2e-16	2.2e-16	2.2e-16	0.0209619
-30	30	2.2e-16	2.2e-16	3.146e-09	1.602e-06	1.565e-09	2.2e-16	2.2e-16	2.2e-16	2.2e-16	2.2e-16	8.513e-09	0.983193	0.285512	0.939029	4.014e-08	2.2e-16	2.2e-16	2.2e-16	2.2e-16	2.2e-16	2.2e-16	1.576e-13	2.2e-16	0.0643772	0.462753	0.0364521	4.486e-15	1.33e-14	2.2e-16	2.2e-16	2.2e-16	2.2e-16	2.2e-16	2.2e-16	4.809e-14	0.21462	0.28477
-30	60	1.436e-05	5.04e-07	0.113826	0.0068358	0.135544	7.429e-05	2.2e-16	6.268e-09	0.0062061	0.412999	0.0828785	5.195e-14	2.2e-16	1.086e-13	0.0440021	0.206721	6.833e-05	2.2e-16	2.2e-16	6.223e-09	0.071534	0.880291	0.287268	2.2e-16	2.711e-16	2.2e-16	0.738209	0.844138	0.0229738	2.2e-16	2.2e-16	1.652e-13	0.0083947	0.316489	0.975517	4.162e-10	2.2e-16	6.695e-14
-30	90	0.0006925	4.783e-05	0.011057	0.0002483	0.0140716	0.0026462	2.2e-16	1.178e-06	0.0755579	0.888942	0.0070971	2.2e-16	2.2e-16	2.2e-16	0.0029432	0.764471	0.0025177	5.412e-14	2.2e-16	1.221e-06	0.399628	0.265437	0.91568	2.2e-16	2.2e-16	2.2e-16	0.531539	0.445299	0.188254	8.298e-15	2.2e-16	1.36e-10	0.0940233	0.967902	0.352796	5.791e-13	2.2e-16	2.2e-16	0.337926
-30	120	0.793046	0.71775	4.014e-10	1.628e-13	6.396e-10	0.491137	6.546e-10	0.234611	0.0533157	0.0001204	1.568e-10	2.2e-16	2.2e-16	2.2e-16	2.292e-11	0.0006169	0.48894	0.0001104	8.472e-12	0.250177	0.0041243	1.309e-06	0.0003188	2.2e-16	2.2e-16	2.2e-16	1.439e-05	7.621e-06	0.0169326	4.441e-05	1.868e-15	0.0062299	0.0412298	0.0002354	3.458e-06	2.2e-16	2.2e-16	2.2e-16	3.095e-06	0.000211
-30	150	0.0002281	0.0018575	2.2e-16	2.2e-16	2.2e-16	3.381e-05	0.0073363	0.0239047	6.816e-08	3.028e-13	2.2e-16	2.2e-16	2.2e-16	2.2e-16	2.2e-16	5.526e-12	3.087e-05	0.676377	0.0007868	0.0199842	2.494e-10	2.2e-16	1.805e-12	2.2e-16	2.2e-16	2.2e-16	6.772e-15	2.271e-15	5.102e-09	0.542152	8.28e-06	0.462532	3.589e-08	9.481e-13	5.937e-16	2.2e-16	2.2e-16	2.2e-16	5.156e-16	8.416e-13	0.0005163
-30	180	3.581e-11	1.127e-09	2.2e-16	2.2e-16	2.2e-16	1.167e-12	0.745054	1.83e-07	2.2e-16	2.2e-16	2.2e-16	2.2e-16	2.2e-16	2.2e-16	2.2e-16	2.2e-16	9.024e-13	0.0108992	0.71206	1.104e-07	2.2e-16	2.2e-16	2.2e-16	2.2e-16	2.2e-16	2.2e-16	2.2e-16	2.2e-16	2.2e-16	0.0175544	0.146611	0.0002041	2.2e-16	2.2e-16	2.2e-16	2.2e-16	2.2e-16	2.2e-16	2.2e-16	2.2e-16	1.129e-10	0.0028625
-60	-120	0.251635	0.59055	1.101e-12	2.2e-16	1.825e-12	0.114189	1.539e-07	0.769832	0.004803	2.346e-06	3.868e-13	2.2e-16	2.2e-16	2.2e-16	4.439e-14	1.659e-05	0.112387	0.0030823	3.529e-09	0.805346	0.0001761	1.111e-08	7.582e-06	2.2e-16	2.2e-16	2.2e-16	1.864e-07	8.831e-08	0.0010683	0.0015309	2.303e-12	0.0676586	0.0033934	5.185e-06	3.501e-08	2.2e-16	2.2e-16	2.2e-16	3.101e-08	4.603e-06	0.369368	0.0104527	3.265e-08
-60	-60	0.0013738	0.0001074	0.0058548	0.0001033	0.0075668	0.0049481	2.2e-16	3e-06	0.114901	0.729143	0.0036459	2.2e-16	2.2e-16	2.2e-16	0.0014229	0.92556	0.0047339	2.097e-13	2.2e-16	3.127e-06	0.523078	0.185318	0.920401	2.2e-16	2.2e-16	2.2e-16	0.404142	0.330884	0.265279	3.365e-14	2.2e-16	4.484e-10	0.140657	0.867784	0.254793	1.044e-13	2.2e-16	2.2e-16	0.242962	0.836668	0.0004455	3.11e-12	2.2e-16	1.123e-05
-60	0	9.955e-07	2.3e-08	0.303711	0.0312386	0.348301	6.134e-06	2.2e-16	1.908e-10	0.0009792	0.169299	0.236929	2.868e-12	1.334e-15	5.702e-12	0.143708	0.0684602	5.507e-06	2.2e-16	2.2e-16	1.834e-10	0.0182555	0.684437	0.105155	2.2e-16	2.048e-14	2.2e-16	0.373355	0.451838	0.0046265	2.2e-16	2.2e-16	2.049e-15	0.0013921	0.118833	0.557762	1.17e-08	1.091e-15	3.611e-12	0.579236	0.129945	1.724e-07	2.2e-16	2.2e-16	1.085e-09	0.0843722
-60	60	1.22e-06	2.927e-08	0.289419	0.0290354	0.33253	7.404e-06	2.2e-16	2.52e-10	0.0011209	0.180381	0.225024	2.473e-12	1.141e-15	4.919e-12	0.135627	0.0740752	6.663e-06	2.2e-16	2.2e-16	2.431e-10	0.0201341	0.709153	0.112951	2.2e-16	1.758e-14	2.2e-16	0.391952	0.472472	0.0051958	2.2e-16	2.2e-16	2.959e-15	0.0015873	0.127414	0.580561	1.023e-08	9.346e-16	3.114e-12	0.602368	0.139085	2.154e-07	2.2e-16	2.2e-16	1.414e-09	0.0909762	0.973974
-60	120	0.425476	0.857429	1.016e-11	2.221e-15	1.663e-11	0.218889	1.647e-08	0.513455	0.0132434	1.124e-05	3.69e-12	2.2e-16	2.2e-16	2.2e-16	4.573e-13	7.1e-05	0.216555	0.0008466	2.903e-10	0.541772	0.0006386	7.079e-08	3.386e-05	2.2e-16	2.2e-16	2.2e-16	1.029e-06	5.061e-07	0.0033602	0.0003844	1.144e-13	0.0277889	0.0096796	2.38e-05	2.101e-07	2.2e-16	2.2e-16	2.2e-16	1.866e-07	2.12e-05	0.588017	0.0032997	3.176e-09	0.718702	4.917e-05	7.632e-09	9.808e-09
-60	180	1.624e-13	7.015e-12	2.2e-16	2.2e-16	2.2e-16	3.46e-15	0.273375	2.275e-09	2.2e-16	2.2e-16	2.2e-16	2.2e-16	2.2e-16	2.2e-16	2.2e-16	2.2e-16	2.528e-15	0.0009446	0.692123	1.231e-09	2.2e-16	2.2e-16	2.2e-16	2.2e-16	2.2e-16	2.2e-16	2.2e-16	2.2e-16	2.2e-16	0.0016844	0.494797	7.483e-06	2.2e-16	2.2e-16	2.2e-16	2.2e-16	2.2e-16	2.2e-16	2.2e-16	2.2e-16	5.377e-13	0.0001783	0.445006	3.175e-10	2.2e-16	2.2e-16	2.2e-16	2.22e-11
-90	0	0.0011322	0.0072667	2.2e-16	2.2e-16	2.2e-16	0.0002126	0.0025544	0.0645877	8.132e-07	1.042e-11	2.2e-16	2.2e-16	2.2e-16	2.2e-16	2.2e-16	1.532e-10	0.0001979	0.432272	0.0002329	0.0559645	4.949e-09	6.897e-15	5.384e-11	2.2e-16	2.2e-16	2.2e-16	3.161e-13	1.153e-13	7.713e-08	0.32864	1.895e-06	0.729331	4.573e-07	3.017e-11	3.335e-14	2.2e-16	2.2e-16	2.2e-16	2.904e-14	2.671e-11	0.0023765	0.706169	0.0009311	0.0320606	8.983e-11	3.417e-16	4.958e-16	0.0119846
[truncated: 2 more columns]

## Sheet: Cohen's d values (OA)
Latitude		90	60	60	60	60	60	60	30	30	30	30	30	30	30	30	30	30	30	30	0	0	0	0	0	0	0	0	0	0	0	0	-30	-30	-30	-30	-30	-30	-30	-30	-30	-30	-30	-30	-60	-60	-60	-60	-60
	Longitude	0	-120	-60	0	60	120	180	-150	-120	-90	-60	-30	0	30	60	90	120	150	180	-150	-120	-90	-60	-30	0	30	60	90	120	150	180	-150	-120	-90	-60	-30	0	30	60	90	120	150	180	-120	-60	0	60	120
90	0
60	-120	0.0032995
60	-60	0.940925	1.32921
60	0	1.05249	1.43839	0.208952
60	60	0.895262	1.22213	0.0174778	0.211475
60	120	0.148946	0.204052	1.16078	1.28229	1.05946
60	180	0.776603	1.05524	2.37712	2.42121	2.21266	1.28126
30	-150	0.0910938	0.133629	1.54807	1.64147	1.41411	0.353666	0.977156
30	-120	0.341648	0.498237	1.00288	1.14031	0.89563	0.284888	1.65792	0.686516
30	-90	0.594642	0.834059	0.511729	0.681172	0.456299	0.649464	1.89546	1.02165	0.433715
30	-60	0.987868	1.43875	0.0310861	0.192707	0.046923	1.26697	2.53454	1.6851	1.12123	0.577035
30	-30	1.90781	2.92176	1.50446	1.11263	1.37091	2.812	4.00978	3.32315	2.93663	2.08416	1.61965
30	0	2.08495	3.22999	1.81342	1.37862	1.64122	3.13674	4.3142	3.67154	3.33746	2.40064	1.96922	0.360036
30	30	1.86121	2.78799	1.41338	1.05036	1.29934	2.67124	3.85269	3.15259	2.74463	1.97012	1.50691	0.0295185	0.362705
30	60	0.981627	1.36055	0.0871001	0.120097	0.0978081	1.19824	2.37256	1.56877	1.04641	0.57636	0.0630159	1.31435	1.59837	1.23944
30	90	0.54555	0.77884	0.624788	0.789859	0.556815	0.586003	1.87695	0.972723	0.355012	0.0905704	0.703236	2.31837	2.66377	2.18133	0.685848
30	120	0.160208	0.227483	1.24543	1.36176	1.1234	0.00926139	1.37222	0.391509	0.30213	0.69148	1.37542	3.12977	3.51157	2.94317	1.27769	0.626801
30	150	0.517072	0.75351	2.28629	2.31818	2.07952	1.00916	0.43514	0.652437	1.45076	1.72257	2.49486	4.37021	4.78142	4.12324	2.26986	1.70553	1.10958
30	180	0.897924	1.23813	2.62111	2.64539	2.42972	1.47902	0.141605	1.16815	1.89627	2.1187	2.80481	4.38634	4.71716	4.20129	2.60415	2.10996	1.59067	0.6147
0	-150	0.110552	0.162193	1.59866	1.68783	1.45762	0.3863	0.962652	0.0284703	0.729274	1.06411	1.74313	3.42363	3.78336	3.24248	1.61651	1.01687	0.427856	0.632592	1.15587
0	-120	0.4606	0.663945	0.780551	0.935082	0.697044	0.462791	1.78806	0.856206	0.210722	0.231571	0.874617	2.571	2.93853	2.4126	0.834875	0.145349	0.494781	1.60317	2.02376	0.899966
0	-90	0.755005	1.09063	0.321333	0.513338	0.276311	0.906721	2.19167	1.30971	0.713504	0.220879	0.379335	2.00943	2.36029	1.88071	0.397398	0.328008	0.978801	2.08186	2.44323	1.3605	0.485912
0	-60	0.474773	0.599395	0.453087	0.596478	0.418473	0.445954	1.46275	0.727976	0.259503	0.0591702	0.49343	1.55351	1.76121	1.50095	0.508931	0.00824332	0.459209	1.23872	1.61824	0.755604	0.112818	0.227621
0	-30	2.27397	3.69258	2.21618	1.6808	1.96263	3.63453	4.80286	4.24938	4.0486	2.8481	2.47015	0.748979	0.339921	0.705521	1.94226	3.19135	4.17451	5.58076	5.28367	4.3957	3.53625	2.88617	1.98653
0	0	2.06191	3.26157	1.79919	1.34359	1.61511	3.17287	4.37054	3.73569	3.42127	2.40981	1.97157	0.2624	0.132462	0.271743	1.5723	2.69305	3.59006	4.92115	4.79802	3.85742	2.98829	2.37994	1.73385	0.555224
0	30	2.32269	3.81749	2.32895	1.76354	2.05028	3.77084	4.93201	4.40855	4.25576	2.97206	2.61539	0.874413	0.453212	0.81112	2.03714	3.34014	4.36309	5.80623	5.43481	4.56543	3.70694	3.03671	2.0456	0.137457	0.706556
0	60	0.601308	0.775291	0.327842	0.483658	0.29669	0.618412	1.67426	0.918861	0.4346	0.0871729	0.36633	1.49314	1.716	1.43619	0.389546	0.162325	0.642507	1.4677	1.84481	0.950153	0.275513	0.0855262	0.12429	1.96267	1.68831	2.02787
0	90	0.67701	0.940487	0.368548	0.54541	0.325273	0.762985	1.97775	1.12846	0.563668	0.129792	0.422081	1.86378	2.16343	1.76487	0.438029	0.22316	0.811258	1.81544	2.19796	1.17099	0.363424	0.077548	0.159543	2.56412	2.1597	2.67431	0.020811
0	120	0.3889	0.546478	0.831995	0.978744	0.75131	0.349872	1.63034	0.720023	0.0971162	0.311004	0.920754	2.48926	2.8212	2.35403	0.883276	0.232353	0.36871	1.41416	1.84655	0.758847	0.0973944	0.554825	0.179646	3.32317	2.8504	3.46247	0.340448	0.434855
0	150	0.524672	0.74086	2.16643	2.21597	1.9914	0.977989	0.380604	0.643028	1.37233	1.64293	2.33936	3.99876	4.35099	3.807	2.16245	1.6189	1.06273	0.0358301	0.546809	0.623777	1.51912	1.96244	1.21652	4.96303	4.43647	5.12969	1.43137	1.73441	1.35315
0	180	1.04976	1.46308	2.89773	2.89918	2.67813	1.71852	0.331779	1.40476	2.17824	2.37865	3.10879	4.78469	5.13929	4.57178	2.86686	2.38165	1.85393	0.848142	0.193492	1.39559	2.30015	2.73133	1.80451	5.78211	5.24583	5.95498	2.04642	2.45317	2.10244	0.763155
-30	-150	0.315101	0.433343	1.74223	1.82489	1.61437	0.644131	0.610548	0.324883	0.968389	1.2594	1.8684	3.31904	3.61832	3.18103	1.75929	1.2197	0.695476	0.253183	0.773208	0.302687	1.11702	1.52794	0.94755	4.07364	3.65597	4.19497	1.13621	1.35476	0.984828	0.270346	0.980135
-30	-120	0.353581	0.509342	0.951179	1.09186	0.852856	0.301391	1.6444	0.692462	0.0269564	0.398066	1.05932	2.78852	3.16458	2.6173	0.997383	0.319388	0.318868	1.43282	1.87517	0.733826	0.178244	0.665754	0.237491	3.79612	3.22729	3.97666	0.408087	0.525992	0.0699997	1.36089	2.14828	0.969198
-30	-90	0.562412	0.770007	0.509224	0.672686	0.458381	0.591485	1.78875	0.942053	0.379477	0.0248633	0.568543	1.96144	2.24828	1.86564	0.571791	0.0596485	0.624261	1.59545	1.99489	0.980474	0.191511	0.234069	0.037624	2.62671	2.24411	2.72955	0.104658	0.147568	0.269124	1.53337	2.23647	1.17906	0.347885
-30	-60	0.704809	0.973293	0.315977	0.494594	0.277237	0.798864	1.99758	1.15968	0.605395	0.174829	0.365028	1.77282	2.06383	1.68065	0.38681	0.268423	0.848181	1.83671	2.21491	1.20179	0.407397	0.0267526	0.194903	2.44262	2.05478	2.54636	0.0592751	0.045843	0.475993	1.75712	2.46651	1.38198	0.567526	0.190244
-30	-30	1.70811	2.60452	1.1698	0.81497	1.07203	2.47916	3.7058	2.97579	2.54155	1.75012	1.24898	0.414345	0.785127	0.356057	1.00125	1.96152	2.75265	3.98437	4.0637	3.068	2.19848	1.6435	1.31977	1.24339	0.721051	1.38914	1.24332	1.54255	2.14638	3.65522	4.4465	3.01346	2.41174	1.65339	1.45864
-30	0	2.13041	3.41056	1.93567	1.4511	1.72745	3.33241	4.52418	3.91662	3.64103	2.55718	2.13646	0.403738	0.00272866	0.398909	1.69182	2.86286	3.79567	5.16137	4.97298	4.04785	3.17727	2.55043	1.81512	0.424158	0.15268	0.583536	1.77667	2.29408	3.01221	4.62525	5.4414	3.80173	3.42513	2.37145	2.18295	0.879863
-30	30	1.87118	2.79924	1.42879	1.06551	1.3139	2.68299	3.8614	3.16314	2.75669	1.98386	1.52301	0.00508548	0.335862	0.0227836	1.25466	2.19487	2.95447	4.13082	4.20919	3.2528	2.4256	1.89539	1.51271	0.672035	0.243521	0.775396	1.44867	1.77887	2.36681	3.81578	4.57869	3.19122	2.62967	1.87903	1.6947	0.378535	0.368837
-30	60	0.694594	0.940618	0.294251	0.468026	0.25933	0.771479	1.92926	1.11497	0.581736	0.174393	0.338698	1.65819	1.92699	1.57901	0.363404	0.263225	0.813977	1.75446	2.13321	1.15398	0.39494	0.0177052	0.19529	2.25783	1.90951	2.34729	0.0635823	0.0510788	0.461837	1.68788	2.37033	1.33557	0.546985	0.189556	0.00710721	1.36407	2.02358	1.59272
-30	90	0.558271	0.749354	0.473082	0.633451	0.427995	0.577193	1.73049	0.910844	0.372449	0.0114447	0.525945	1.82787	2.09211	1.74611	0.53502	0.0694157	0.605516	1.52813	1.92405	0.946576	0.1947	0.209299	0.0463813	2.42117	2.0786	2.50954	0.0909527	0.129022	0.268969	1.47673	2.15175	1.14353	0.343059	0.0117424	0.170154	1.53997	2.19149	1.75924	0.170546
-30	120	0.0462565	0.0583524	1.21344	1.32917	1.12084	0.135974	1.07541	0.189325	0.409145	0.739757	1.30824	2.69457	2.97863	2.58085	1.24962	0.68251	0.153345	0.783953	1.25111	0.217278	0.570197	0.97806	0.535501	3.37897	2.99408	3.48589	0.702507	0.844555	0.462764	0.771929	1.46678	0.47499	0.422184	0.683752	0.877691	2.39669	3.12552	2.59231	0.851169	0.668285
-30	150	0.393916	0.528509	1.77043	1.85284	1.6524	0.730376	0.470698	0.42894	1.03889	1.3137	1.88529	3.2279	3.50059	3.10891	1.78882	1.27567	0.781626	0.112536	0.620689	0.40885	1.17866	1.56571	1.01299	3.89348	3.52414	3.99677	1.19588	1.40446	1.05375	0.136591	0.81336	0.113425	1.03948	1.23779	1.43057	2.94504	3.65191	3.11901	1.38705	1.20382	0.565915
-30	180	0.858933	1.19767	2.61605	2.63696	2.41636	1.44417	0.0782971	1.12532	1.87454	2.10019	2.80924	4.45506	4.80251	4.25557	2.59636	2.09258	1.55927	0.555632	0.068604	1.11254	2.00479	2.43618	1.58685	5.41578	4.89619	5.58088	1.81711	2.18068	1.82131	0.488699	0.268409	0.722947	1.85204	1.97195	2.19758	4.11963	5.0842	4.26327	2.11275	1.89874	1.21143	0.56913
-60	-120	0.0736966	0.109597	1.53869	1.63249	1.40291	0.331185	1.01028	0.0268604	0.666363	1.00633	1.67816	3.34433	3.70037	3.16804	1.55929	0.956653	0.367995	0.688891	1.20475	0.0560463	0.838556	1.2978	0.712275	4.29959	3.76974	4.46552	0.903952	1.11437	0.701221	0.676381	1.44511	0.352485	0.672695	0.926191	1.14594	2.99087	3.95668	3.17856	1.10093	0.89503	0.166748	0.455766	1.16274
-60	-60	0.526948	0.721521	0.561861	0.721956	0.507372	0.541281	1.74322	0.89134	0.323982	0.0764181	0.624457	2.02467	2.31327	1.92622	0.622472	0.00631618	0.570605	1.54327	1.94812	0.929189	0.13723	0.288806	0.00298882	2.69792	2.31152	2.80242	0.14748	0.198189	0.217407	1.48411	2.1889	1.13237	0.293636	0.0490576	0.24027	1.71567	2.4405	1.93948	0.237547	0.0587582	0.636931	1.19336	1.92413	0.874964
-60	0	0.78029	1.08786	0.220854	0.409083	0.187834	0.914451	2.12411	1.28549	0.730789	0.279244	0.265347	1.70516	2.00467	1.61134	0.296701	0.379206	0.975058	1.98578	2.35119	1.33052	0.524112	0.0795549	0.275732	2.39774	1.99548	2.50629	0.142721	0.145285	0.587961	1.89256	2.61221	1.49975	0.688465	0.28942	0.0971972	1.3821	2.12821	1.62582	0.0857654	0.26442	0.985428	1.54187	2.33793	1.27308	0.340503
-60	60	0.807972	1.1852	0.264104	0.46558	0.22205	1.00087	2.30815	1.42009	0.817591	0.295002	0.3205	2.0261	2.39902	1.8856	0.344837	0.409995	1.08773	2.2306	2.5742	1.47517	0.576572	0.0722145	0.281432	2.98351	2.42916	3.15453	0.140083	0.145065	0.641089	2.09012	2.87707	1.62955	0.763714	0.303511	0.0916103	1.64109	2.61639	1.90065	0.0789009	0.274073	1.06387	1.65974	2.57298	1.40984	0.359911	0.0163638
-60	120	0.0193524	0.0307469	1.3169	1.42635	1.21652	0.229163	0.996264	0.0969541	0.513644	0.838621	1.41887	2.82934	3.11925	2.70892	1.3493	0.784499	0.252918	0.692542	1.17088	0.12406	0.673365	1.08445	0.612473	3.53697	3.14046	3.64865	0.78431	0.942134	0.560479	0.685192	1.38647	0.391049	0.52443	0.777513	0.974268	2.52747	3.27661	2.72015	0.943634	0.75804	0.0863848	0.486264	1.12935	0.0733495	0.730468	1.08462	1.17406
-60	180	0.946818	1.28892	2.63164	2.65929	2.4493	1.52344	0.218778	1.22172	1.92619	2.1445	2.80514	4.3165	4.62953	4.14649	2.61751	2.13468	1.63137	0.686688	0.0831773	1.21001	2.05041	2.4564	1.65823	5.14825	4.6976	5.28537	1.88057	2.22224	1.88007	0.617826	0.103161	0.835289	1.90655	2.02553	2.23918	4.00785	4.85914	4.15457	2.16089	1.95727	1.30096	0.684314	0.151696	1.25738	1.97998	2.37092	2.58106	1.22287
-90	0	0.431893	0.585091	1.86267	1.93895	1.73377	0.793957	0.4385	0.48611	1.11893	1.39309	1.98819	3.38801	3.67452	3.25675	1.87689	1.35768	0.851782	0.0676512	0.591309	0.466244	1.26009	1.65785	1.06679	4.10268	3.70773	4.21581	1.25642	1.48402	1.12738	0.0945217	0.788309	0.158933	1.11729	1.31064	1.50948	3.09423	3.84541	3.26667	1.46091	1.27214	0.621056	0.0410725	0.538194	0.514242	1.26527	1.62544	1.75804	0.540045
[truncated: 2 more columns]
